# Supplementary material for: Full-Length Transcriptome Construction and Systematic Characterization of Virulence Factor-Associated Isoforms in Vairimorpha (Nosema) Ceranae
Source: Genes (Basel). 2024 Aug 23;15(9):1111. doi: 10.3390/genes15091111 (PMC11431495; doi:10.3390/genes15091111)
Supplement: Supplementary file 1 [file genes-15-01111-s001.zip › Table S1.xlsx]

## Sheet: Sheet1
#GeneID	COG_class	COG_class_annotation	GO_annotation	KEGG_annotation	KEGG_pathway_annotation	KOG_class	KOG_class_annotation	Pfam_annotation	Swissprot_annotation	eggNOG_class	eggNOG_class_annotation	nr_annotation
PB.758.2	--	--	--	--	--	--	--	--	--	--	--	hypothetical protein NCER_101056 [Nosema ceranae BRL01]
PB.2237.1	--	--	Molecular Function: protein serine/threonine phosphatase activity (GO:0004722);; Cellular Component: nucleus (GO:0005634);; Biological Process: regulation of transcription from RNA polymerase II promoter (GO:0006357);; Biological Process: protein dephosphorylation (GO:0006470);;	K15732|3.9296e-28|nce:NCER_102325|K15732 RNA polymerase II subunit A C-terminal domain phosphatase [EC:3.1.3.16] | (RefSeq) hypothetical protein	--	[K]	Transcription	--	RNA polymerase II subunit A C-terminal domain phosphatase GN=FCP1 OS=Encephalitozoon cuniculi (strain GB-M1) PE=1 SV=1	K	Transcription	hypothetical protein NCER_102325 [Nosema ceranae BRL01]
PB.770.1	[R]	General function prediction only	Biological Process: ribosomal subunit export from nucleus (GO:0000054);; Molecular Function: GTP binding (GO:0005525);; Cellular Component: nucleolus (GO:0005730);; Biological Process: rRNA processing (GO:0006364);; Molecular Function: ferrous iron transmembrane transporter activity (GO:0015093);; Cellular Component: integral component of membrane (GO:0016021);; Cellular Component: preribosome, l…	K06943|1.30049e-153|nce:NCER_101421|K06943 nucleolar GTP-binding protein | (RefSeq) hypothetical protein	Ribosome biogenesis in eukaryotes (ko03008)	[R]	General function prediction only	--	Nucleolar GTP-binding protein 1 GN=NOG1 OS=Encephalitozoon cuniculi (strain GB-M1) PE=3 SV=1	S	Function unknown	hypothetical protein NCER_101421 [Nosema ceranae BRL01]
PB.2028.5	[J]	Translation, ribosomal structure and biogenesis	Molecular Function: translation elongation factor activity (GO:0003746);; Molecular Function: GTPase activity (GO:0003924);; Molecular Function: GTP binding (GO:0005525);; Cellular Component: cytosol (GO:0005829);; Biological Process: translational elongation (GO:0006414);; Biological Process: ribosome disassembly (GO:0032790);; Biological Process: positive regulation of translation (GO:0045727);…	K03231|2.05436e-102|nce:NCER_101816|K03231 elongation factor 1-alpha | (RefSeq) hypothetical protein	RNA transport (ko03013)	[J]	Translation, ribosomal structure and biogenesis	--	Elongation factor 1-alpha GN=TEF1 OS=Encephalitozoon cuniculi (strain GB-M1) PE=1 SV=2	J	Translation, ribosomal structure and biogenesis	hypothetical protein NCER_101816 [Nosema ceranae BRL01]
PB.144.1	--	--	--	--	--	--	--	--	--	--	--	hypothetical protein EHEL_081220 [Encephalitozoon hellem ATCC 50504]
PB.1649.3	[E]	Amino acid transport and metabolism	Molecular Function: obsolete gamma-glutamyltransferase activity (GO:0003840);; Biological Process: glutathione metabolic process (GO:0006749);; Cellular Component: integral component of membrane (GO:0016021);;	K18592|3.26563e-73|nce:NCER_100224|K18592 gamma-glutamyltranspeptidase / glutathione hydrolase / leukotriene-C4 hydrolase [EC:2.3.2.2 3.4.19.13 3.4.19.14] | (RefSeq) hypothetical protein	Cyanoamino acid metabolism (ko00460);Glutathione metabolism (ko00480);Arachidonic acid metabolism (ko00590)	[E]	Amino acid transport and metabolism	Gamma-glutamyltranspeptidase	Gamma-glutamyltranspeptidase 2 light chain (Precursor) GN=ggt2 OS=Schizosaccharomyces pombe (strain 972 / ATCC 24843) PE=2 SV=1	E	Amino acid transport and metabolism	hypothetical protein NCER_100224 [Nosema ceranae BRL01]
PB.2092.2	--	--	Cellular Component: integral component of membrane (GO:0016021);;	--	--	--	--	--	--	--	--	hypothetical protein NCER_102538 [Nosema ceranae BRL01]
PB.46.1	[T]	Signal transduction mechanisms	Molecular Function: protein serine/threonine kinase activity (GO:0004674);; Molecular Function: ATP binding (GO:0005524);; Biological Process: protein phosphorylation (GO:0006468);;	--	--	[T]	Signal transduction mechanisms	--	Cytokinesis protein sepH {ECO:0000250|UniProtKB:P78621} OS=Emericella nidulans (strain FGSC A4 / ATCC 38163 / CBS 112.46 / NRRL PE=3 SV=2	T	Signal transduction mechanisms	hypothetical protein NCER_100088 [Nosema ceranae BRL01]
PB.863.1	--	--	Molecular Function: structural constituent of ribosome (GO:0003735);; Cellular Component: ribosome (GO:0005840);; Biological Process: translation (GO:0006412);;	K02870|2.96697e-24|nce:NCER_100021|K02870 large subunit ribosomal protein L12e | (RefSeq) 60S ribosomal protein L12	Ribosome (ko03010)	[J]	Translation, ribosomal structure and biogenesis	--	60S ribosomal protein L12 GN=RPL12 OS=Encephalitozoon cuniculi (strain GB-M1) PE=1 SV=1	J	Translation, ribosomal structure and biogenesis	60S ribosomal protein L12 [Nosema ceranae BRL01]
PB.1101.1	[J]	Translation, ribosomal structure and biogenesis	Molecular Function: aminoacyl-tRNA hydrolase activity (GO:0004045);; Cellular Component: integral component of membrane (GO:0016021);;	K04794|6.47309e-68|nce:NCER_101963|K04794 peptidyl-tRNA hydrolase, PTH2 family [EC:3.1.1.29] | (RefSeq) hypothetical protein	--	[S]	Function unknown	Peptidyl-tRNA hydrolase PTH2	Probable peptidyl-tRNA hydrolase 2 GN=SPAC19A8.14 OS=Schizosaccharomyces pombe (strain 972 / ATCC 24843) PE=1 SV=1	S	Function unknown	hypothetical protein NCER_101963 [Nosema ceranae BRL01]
PB.1655.1	--	--	--	--	--	--	--	--	--	--	--	hypothetical protein NCER_101758 [Nosema ceranae BRL01]
PB.763.6	--	--	--	--	--	--	--	--	--	--	--	hypothetical protein NCER_100959 [Nosema ceranae BRL01]
PB.1906.3	--	--	--	--	--	--	--	--	--	--	--	hypothetical protein NCER_102146 [Nosema ceranae BRL01]
PB.1746.1	--	--	--	--	--	--	--	--	--	--	--	hypothetical protein NCER_101095 [Nosema ceranae BRL01]
PB.1817.1	--	--	Cellular Component: membrane (GO:0016020);;	--	--	--	--	--	--	S	Function unknown	hypothetical protein H311_01305 [Anncaliia algerae PRA109]
PB.693.1	--	--	--	--	--	--	--	--	--	--	--	hypothetical protein NCER_100596 [Nosema ceranae BRL01]
PB.1609.1	--	--	Cellular Component: integral component of membrane (GO:0016021);;	--	--	--	--	--	--	--	--	hypothetical protein NCER_101293 [Nosema ceranae BRL01]
PB.1710.2	--	--	Biological Process: telomere maintenance via recombination (GO:0000722);; Biological Process: double-strand break repair via homologous recombination (GO:0000724);; Cellular Component: chromosome, telomeric region (GO:0000781);; Cellular Component: nuclear chromatin (GO:0000790);; Molecular Function: DNA replication origin binding (GO:0003688);; Molecular Function: ubiquitin-protein transferase a…	K10696|0|nce:NCER_100393|K10696 E3 ubiquitin-protein ligase BRE1 [EC:2.3.2.27] | (RefSeq) hypothetical protein	--	[O]	Posttranslational modification, protein turnover, chaperones	Zinc finger, C3HC4 type (RING finger);; Prokaryotic RING finger family 4;; Zinc finger, C3HC4 type (RING finger)	E3 ubiquitin-protein ligase BRE1 GN=BRE1 OS=Ustilago maydis (strain 521 / FGSC 9021) PE=3 SV=1	K	Transcription	hypothetical protein NCER_100393 [Nosema ceranae BRL01]
PB.342.1	[O]	Posttranslational modification, protein turnover, chaperones	Molecular Function: ATP binding (GO:0005524);; Cellular Component: nucleus (GO:0005634);; Cellular Component: cytosol (GO:0005829);; Biological Process: nucleotide-excision repair (GO:0006289);; Molecular Function: peptidase activity (GO:0008233);; Cellular Component: proteasome regulatory particle, base subcomplex (GO:0008540);; Molecular Function: ATPase activity (GO:0016887);; Molecular Functi…	K03064|0|nce:NCER_100711|K03064 26S proteasome regulatory subunit T4 | (RefSeq) hypothetical protein	Proteasome (ko03050)	[O]	Posttranslational modification, protein turnover, chaperones	--	Probable 26S protease subunit rpt4 GN=rpt4 OS=Schizosaccharomyces pombe (strain 972 / ATCC 24843) PE=3 SV=2	O	Posttranslational modification, protein turnover, chaperones	hypothetical protein NCER_100711 [Nosema ceranae BRL01]
PB.901.1	--	--	Cellular Component: integral component of membrane (GO:0016021);;	--	--	--	--	--	--	--	--	hypothetical protein NCER_101419 [Nosema ceranae BRL01]
PB.910.2	--	--	Molecular Function: metalloendopeptidase activity (GO:0004222);; Biological Process: proteolysis (GO:0006508);; Cellular Component: integral component of membrane (GO:0016021);;	K06013|4.65256e-120|nce:NCER_100781|K06013 STE24 endopeptidase [EC:3.4.24.84] | (RefSeq) hypothetical protein	Terpenoid backbone biosynthesis (ko00900);Biosynthesis of antibiotics (ko01130)	--	--	--	--	--	--	hypothetical protein NCER_100781 [Nosema ceranae BRL01]
PB.916.2	--	--	--	--	--	--	--	--	--	--	--	hypothetical protein NCER_102157 [Nosema ceranae BRL01]
PB.516.1	--	--	--	--	--	--	--	--	Uncharacterized membrane protein ECU10_0880 GN=ECU10_0880 OS=Encephalitozoon cuniculi (strain GB-M1) PE=1 SV=1	--	--	hypothetical protein NBO_84g0006 [Nosema bombycis CQ1]
PB.2213.1	[U]	Intracellular trafficking, secretion, and vesicular transport	Biological Process: cellular process (GO:0009987);; Cellular Component: integral component of membrane (GO:0016021);;	--	--	[RT]	--	--	Deoxyhypusine hydroxylase {ECO:0000255|HAMAP-Rule:MF_03101} GN=ECU06_1490 OS=Encephalitozoon cuniculi (strain GB-M1) PE=3 SV=1	S	Function unknown	hemolysin-III-like protein [Encephalitozoon romaleae SJ-2008]
PB.686.1	--	--	Cellular Component: integral component of membrane (GO:0016021);; Biological Process: transmembrane transport (GO:0055085);;	--	--	[M]	Cell wall/membrane/envelope biogenesis	--	--	M	Cell wall/membrane/envelope biogenesis	hypothetical protein NCER_100349 [Nosema ceranae BRL01]
PB.583.1	--	--	Molecular Function: protein tyrosine phosphatase activity (GO:0004725);; Cellular Component: intracellular (GO:0005622);; Biological Process: peptidyl-tyrosine dephosphorylation (GO:0035335);;	K02555|4.21322e-73|nce:NCER_100458|K02555 M-phase inducer tyrosine phosphatase [EC:3.1.3.48] | (RefSeq) hypothetical protein	MAPK signaling pathway - yeast (ko04011);Cell cycle - yeast (ko04111)	[D]	Cell cycle control, cell division, chromosome partitioning	--	--	D	Cell cycle control, cell division, chromosome partitioning	hypothetical protein NCER_100458 [Nosema ceranae BRL01]
PB.910.1	[O]	Posttranslational modification, protein turnover, chaperones	Molecular Function: metalloendopeptidase activity (GO:0004222);; Biological Process: proteolysis (GO:0006508);; Cellular Component: integral component of membrane (GO:0016021);;	K06013|2.16765e-161|nce:NCER_100781|K06013 STE24 endopeptidase [EC:3.4.24.84] | (RefSeq) hypothetical protein	Terpenoid backbone biosynthesis (ko00900);Biosynthesis of antibiotics (ko01130)	[R]	General function prediction only	--	--	O	Posttranslational modification, protein turnover, chaperones	hypothetical protein NCER_100781 [Nosema ceranae BRL01]
PB.1439.1	[L]	Replication, recombination and repair	Molecular Function: DNA clamp loader activity (GO:0003689);; Molecular Function: ATP binding (GO:0005524);; Cellular Component: DNA replication factor C complex (GO:0005663);; Biological Process: DNA replication (GO:0006260);; Biological Process: DNA repair (GO:0006281);;	K10754|3.49396e-145|nce:NCER_101643|K10754 replication factor C subunit 1 | (RefSeq) hypothetical protein	DNA replication (ko03030);Nucleotide excision repair (ko03420);Mismatch repair (ko03430)	[L]	Replication, recombination and repair	--	Replication factor C subunit 1 GN=rfc1 OS=Schizosaccharomyces pombe (strain 972 / ATCC 24843) PE=1 SV=1	S	Function unknown	hypothetical protein NCER_101643 [Nosema ceranae BRL01]
PB.1565.1	[J]	Translation, ribosomal structure and biogenesis	Molecular Function: structural constituent of ribosome (GO:0003735);; Cellular Component: ribosome (GO:0005840);; Biological Process: translation (GO:0006412);;	K02995|1.28837e-67|nce:NCER_100772|K02995 small subunit ribosomal protein S8e | (RefSeq) hypothetical protein	Ribosome (ko03010)	[J]	Translation, ribosomal structure and biogenesis	--	40S ribosomal protein S8-B GN=rps8b OS=Schizosaccharomyces pombe (strain 972 / ATCC 24843) PE=1 SV=1	J	Translation, ribosomal structure and biogenesis	hypothetical protein NCER_100772 [Nosema ceranae BRL01]
PB.2207.3	--	--	--	--	--	--	--	--	--	--	--	hypothetical protein NCER_102457 [Nosema ceranae BRL01]
PB.54.5	[J]	Translation, ribosomal structure and biogenesis	Biological Process: ribosomal subunit export from nucleus (GO:0000054);; Molecular Function: translation initiation factor activity (GO:0003743);; Molecular Function: iron ion binding (GO:0005506);; Molecular Function: ATP binding (GO:0005524);; Cellular Component: nucleus (GO:0005634);; Biological Process: translational initiation (GO:0006413);; Biological Process: translational termination (GO:…	--	--	[A]	RNA processing and modification	Possible Fer4-like domain in RNase L inhibitor, RLI;; ABC transporter;; 4Fe-4S binding domain	Translation initiation factor rli1 GN=rli1 OS=Schizosaccharomyces pombe (strain 972 / ATCC 24843) PE=3 SV=1	S	Function unknown	hypothetical protein NCER_100094 [Nosema ceranae BRL01]
PB.2027.15	[J]	Translation, ribosomal structure and biogenesis	Molecular Function: translation elongation factor activity (GO:0003746);; Molecular Function: actin binding (GO:0003779);; Molecular Function: GTPase activity (GO:0003924);; Molecular Function: GTP binding (GO:0005525);; Cellular Component: cytosol (GO:0005829);; Biological Process: translational elongation (GO:0006414);; Cellular Component: membrane (GO:0016020);; Biological Process: ribosome di…	K03231|1.32813e-90|nce:NCER_101816|K03231 elongation factor 1-alpha | (RefSeq) hypothetical protein	RNA transport (ko03013)	[J]	Translation, ribosomal structure and biogenesis	Elongation factor Tu GTP binding domain;; 50S ribosome-binding GTPase	Elongation factor 1-alpha GN=TEF1 OS=Encephalitozoon cuniculi (strain GB-M1) PE=1 SV=2	J	Translation, ribosomal structure and biogenesis	hypothetical protein NCER_101816 [Nosema ceranae BRL01]
PB.1986.1	--	--	Cellular Component: integral component of membrane (GO:0016021);;	--	--	--	--	--	--	--	--	hypothetical protein NCER_102095 [Nosema ceranae BRL01]
PB.1630.1	--	--	Biological Process: negative regulation of transcription from RNA polymerase II promoter (GO:0000122);; Molecular Function: core promoter binding (GO:0001047);; Molecular Function: RNA polymerase II transcription factor activity, TBP-class protein binding, involved in preinitiation complex assembly (GO:0001129);; Molecular Function: chromatin binding (GO:0003682);; Molecular Function: transcripti…	K02969|6.1406e-55|nce:NCER_101897|K02969 small subunit ribosomal protein S20e | (RefSeq) hypothetical protein	Ribosome (ko03010)	[J]	Translation, ribosomal structure and biogenesis	Ribosomal protein S10p/S20e	--	J	Translation, ribosomal structure and biogenesis	hypothetical protein NCER_101897 [Nosema ceranae BRL01]
PB.397.1	--	--	Cellular Component: integral component of membrane (GO:0016021);;	--	--	--	--	--	--	--	--	hypothetical protein NCER_101905 [Nosema ceranae BRL01]
PB.586.1	--	--	Cellular Component: integral component of membrane (GO:0016021);;	--	--	--	--	--	--	--	--	hypothetical protein NCER_100456 [Nosema ceranae BRL01]
PB.2214.1	--	--	--	K06072|8.29326e-28|ecu:ECU06_1490|K06072 deoxyhypusine monooxygenase [EC:1.14.99.29] | (RefSeq) similarity to HYPOTHETICAL PROTEIN YJ40_yeast	--	[R]	General function prediction only	--	Deoxyhypusine hydroxylase {ECO:0000255|HAMAP-Rule:MF_03101} GN=ECU06_1490 OS=Encephalitozoon cuniculi (strain GB-M1) PE=3 SV=1	C	Energy production and conversion	hypothetical protein ECU06_1490 [Encephalitozoon cuniculi]
PB.1720.1	--	--	--	--	--	--	--	--	--	--	--	hypothetical protein NCER_100380 [Nosema ceranae BRL01]
PB.1917.1	--	--	--	--	--	--	--	--	--	--	--	hypothetical protein NCER_102379 [Nosema ceranae BRL01]
PB.1255.1	[F]	Nucleotide transport and metabolism	Biological Process: phosphate-containing compound metabolic process (GO:0006796);; Cellular Component: membrane (GO:0016020);; Molecular Function: kinase activity (GO:0016301);;	K00942|1.72696e-95|nce:NCER_101104|K00942 guanylate kinase [EC:2.7.4.8] | (RefSeq) hypothetical protein	Purine metabolism (ko00230)	[F]	Nucleotide transport and metabolism	Guanylate kinase;; AAA domain	Guanylate kinase GN=SPBC1198.05 OS=Schizosaccharomyces pombe (strain 972 / ATCC 24843) PE=3 SV=1	F	Nucleotide transport and metabolism	hypothetical protein NCER_101104 [Nosema ceranae BRL01]
PB.1045.2	--	--	--	--	--	--	--	--	--	--	--	hypothetical protein NCER_101308 [Nosema ceranae BRL01]
PB.778.2	[T]	Signal transduction mechanisms	Molecular Function: protein kinase activity (GO:0004672);; Molecular Function: ATP binding (GO:0005524);; Biological Process: protein phosphorylation (GO:0006468);;	K08867|0|nce:NCER_100922|K08867 WNK lysine deficient protein kinase [EC:2.7.11.1] | (RefSeq) hypothetical protein	--	[R]	General function prediction only	Protein kinase domain;; Protein tyrosine kinase	Serine/threonine-protein kinase pkpA GN=pkpA OS=Phycomyces blakesleeanus (strain ATCC 8743b / FGSC 10004 / NBRC 33097 PE=2 SV=1	T	Signal transduction mechanisms	hypothetical protein NCER_100922 [Nosema ceranae BRL01]
PB.2213.2	--	--	Cellular Component: nucleus (GO:0005634);; Cellular Component: cytoplasm (GO:0005737);; Biological Process: peptidyl-lysine modification to peptidyl-hypusine (GO:0008612);; Molecular Function: deoxyhypusine monooxygenase activity (GO:0019135);; Molecular Function: metal ion binding (GO:0046872);; Biological Process: oxidation-reduction process (GO:0055114);;	K06072|1.74662e-18|nce:NCER_102477|K06072 deoxyhypusine monooxygenase [EC:1.14.99.29] | (RefSeq) hypothetical protein	--	[R]	General function prediction only	--	Deoxyhypusine hydroxylase {ECO:0000255|HAMAP-Rule:MF_03101} GN=ECU06_1490 OS=Encephalitozoon cuniculi (strain GB-M1) PE=3 SV=1	C	Energy production and conversion	hypothetical protein NCER_102477 [Nosema ceranae BRL01]
PB.1069.1	[LX]	Replication, recombination and repair;; Mobilome: prophages, transposons	Biological Process: transcription, RNA-templated (GO:0001172);; Molecular Function: DNA binding (GO:0003677);; Molecular Function: DNA-directed 5'-3' RNA polymerase activity (GO:0003899);; Cellular Component: DNA-directed RNA polymerase II, core complex (GO:0005665);; Cellular Component: cytosol (GO:0005829);; Biological Process: transcription from RNA polymerase II promoter (GO:0006366);; Biolog…	K03006|0|nce:NCER_101719|K03006 DNA-directed RNA polymerase II subunit RPB1 [EC:2.7.7.6] | (RefSeq) hypothetical protein	Purine metabolism (ko00230);Pyrimidine metabolism (ko00240);RNA polymerase (ko03020)	[K]	Transcription	RNA polymerase Rpb1, domain 3	DNA-directed RNA polymerase II subunit RPB1 GN=RPB1 OS=Encephalitozoon cuniculi (strain GB-M1) PE=3 SV=1	K	Transcription	hypothetical protein NCER_101719 [Nosema ceranae BRL01]
PB.785.9	--	--	Cellular Component: integral component of membrane (GO:0016021);;	--	--	--	--	--	--	--	--	hypothetical protein NCER_100301 [Nosema ceranae BRL01]
PB.131.4	[L]	Replication, recombination and repair	Biological Process: nuclear-transcribed mRNA catabolic process, nonsense-mediated decay (GO:0000184);; Molecular Function: RNA binding (GO:0003723);; Molecular Function: helicase activity (GO:0004386);; Molecular Function: ATP binding (GO:0005524);; Cellular Component: nucleus (GO:0005634);; Biological Process: rRNA processing (GO:0006364);; Molecular Function: RNA-dependent ATPase activity (GO:0…	K12823|1.06313e-68|nce:NCER_100895|K12823 ATP-dependent RNA helicase DDX5/DBP2 [EC:3.6.4.13] | (RefSeq) hypothetical protein	Spliceosome (ko03040)	[A]	RNA processing and modification	--	ATP-dependent RNA helicase DBP2 GN=DBP2 OS=Encephalitozoon cuniculi (strain GB-M1) PE=3 SV=1	L	Replication, recombination and repair	hypothetical protein NCER_100895 [Nosema ceranae BRL01]
PB.150.1	--	--	Molecular Function: ATP:ADP antiporter activity (GO:0005471);; Molecular Function: ATP binding (GO:0005524);; Biological Process: ADP transport (GO:0015866);; Biological Process: ATP transport (GO:0015867);; Cellular Component: integral component of membrane (GO:0016021);;	K03301|2.05449e-71|nce:NCER_100161|K03301 ATP:ADP antiporter, AAA family | (RefSeq) hypothetical protein	--	--	--	--	ADP,ATP carrier protein 1 GN=NTT1 OS=Encephalitozoon cuniculi (strain GB-M1) PE=1 SV=1	C	Energy production and conversion	hypothetical protein NCER_100161 [Nosema ceranae BRL01]
PB.1931.1	--	--	Molecular Function: ATP binding (GO:0005524);; Biological Process: DNA recombination (GO:0006310);; Biological Process: protein phosphorylation (GO:0006468);; Biological Process: cellular response to DNA damage stimulus (GO:0006974);; Biological Process: organelle organization (GO:0006996);; Molecular Function: kinase activity (GO:0016301);; Biological Process: biological regulation (GO:0065007);;	K06640|1.43062e-68|nce:NCER_101332|K06640 serine/threonine-protein kinase ATR [EC:2.7.11.1] | (RefSeq) hypothetical protein	--	[TBLD]	--	--	Probable serine/threonine-protein kinase MEC1 homolog GN=MEC1 OS=Encephalitozoon cuniculi (strain GB-M1) PE=3 SV=2	BDLTU	Chromatin structure and dynamics;; Cell cycle control, cell division, chromosome partitioning;; Replication, recombination and repair;; Signal transduction mechanisms;; Intracellular trafficking, secretion, and vesicular transport	hypothetical protein NCER_101332 [Nosema ceranae BRL01]
PB.1525.1	--	--	Cellular Component: integral component of membrane (GO:0016021);;	--	--	--	--	--	--	--	--	hypothetical protein NCER_101973 [Nosema ceranae BRL01]
PB.90.1	--	--	Cellular Component: integral component of membrane (GO:0016021);; Biological Process: transmembrane transport (GO:0055085);;	--	--	--	--	--	--	--	--	hypothetical protein NCER_100831 [Nosema ceranae BRL01]
PB.2213.3	--	--	--	K06072|3.54021e-50|ecu:ECU06_1490|K06072 deoxyhypusine monooxygenase [EC:1.14.99.29] | (RefSeq) similarity to HYPOTHETICAL PROTEIN YJ40_yeast	--	[R]	General function prediction only	--	Deoxyhypusine hydroxylase {ECO:0000255|HAMAP-Rule:MF_03101} GN=ECU06_1490 OS=Encephalitozoon cuniculi (strain GB-M1) PE=3 SV=1	C	Energy production and conversion	hypothetical protein ECU06_1490 [Encephalitozoon cuniculi]
PB.2125.1	--	--	Molecular Function: binding (GO:0005488);; Biological Process: cellular macromolecule metabolic process (GO:0044260);; Biological Process: nucleic acid metabolic process (GO:0090304);;	--	--	[R]	General function prediction only	--	--	L	Replication, recombination and repair	hypothetical protein NCER_102284 [Nosema ceranae BRL01]
PB.1153.1	[T]	Signal transduction mechanisms	Biological Process: regulation of cyclin-dependent protein serine/threonine kinase activity (GO:0000079);; Biological Process: G2/M transition of mitotic cell cycle (GO:0000086);; Biological Process: re-entry into mitotic cell cycle (GO:0000320);; Molecular Function: protein tyrosine kinase activity (GO:0004713);; Molecular Function: ATP binding (GO:0005524);; Cellular Component: nucleus (GO:0005…	--	--	[D]	Cell cycle control, cell division, chromosome partitioning	--	Mitosis inhibitor protein kinase SWE1 GN=SWE1 OS=Candida albicans (strain SC5314 / ATCC MYA-2876) PE=1 SV=1	T	Signal transduction mechanisms	hypothetical protein NCER_102315 [Nosema ceranae BRL01]
PB.794.1	--	--	--	--	--	--	--	--	--	--	--	hypothetical protein NCER_100289 [Nosema ceranae BRL01]
PB.2207.4	--	--	--	--	--	--	--	--	--	--	--	hypothetical protein NCER_102457 [Nosema ceranae BRL01]
PB.232.2	[J]	Translation, ribosomal structure and biogenesis	Molecular Function: nucleotide binding (GO:0000166);; Cellular Component: commitment complex (GO:0000243);; Molecular Function: RNA cap binding (GO:0000339);; Cellular Component: nuclear cap binding complex (GO:0005846);; Biological Process: mRNA cis splicing, via spliceosome (GO:0045292);; Molecular Function: U1 snRNP binding (GO:1990446);;	K11294|1.40762e-109|nce:NCER_101090|K11294 nucleolin | (RefSeq) hypothetical protein	--	[A]	RNA processing and modification	--	Nuclear cap-binding protein subunit 2 GN=cbc2 OS=Schizosaccharomyces pombe (strain 972 / ATCC 24843) PE=3 SV=1	S	Function unknown	hypothetical protein NCER_101090 [Nosema ceranae BRL01]
PB.1054.13	[O]	Posttranslational modification, protein turnover, chaperones	Molecular Function: ATP binding (GO:0005524);; Cellular Component: cytoplasm (GO:0005737);;	K03283|1.23436e-139|nce:NCER_102023|K03283 heat shock 70kDa protein 1/8 | (RefSeq) hypothetical protein	Spliceosome (ko03040);Protein processing in endoplasmic reticulum (ko04141);Endocytosis (ko04144)	[O]	Posttranslational modification, protein turnover, chaperones	Hsp70 protein;; MreB/Mbl protein;; Hsp70 protein	Heat shock protein homolog ECU03_0520 GN=ECU03_0520 OS=Encephalitozoon cuniculi (strain GB-M1) PE=1 SV=1	O	Posttranslational modification, protein turnover, chaperones	hypothetical protein NCER_102023 [Nosema ceranae BRL01]
PB.903.1	--	--	Molecular Function: nucleotide binding (GO:0000166);; Molecular Function: nucleic acid binding (GO:0003676);;	--	--	--	--	--	--	--	--	hypothetical protein NCER_101418 [Nosema ceranae BRL01]
PB.2240.1	[F]	Nucleotide transport and metabolism	Biological Process: ribonucleoside triphosphate biosynthetic process (GO:0009201);; Biological Process: ribonucleotide biosynthetic process (GO:0009260);; Molecular Function: transferase activity (GO:0016740);; Biological Process: ribonucleoside biosynthetic process (GO:0042455);;	K00940|9.45041e-39|nce:NCER_101309|K00940 nucleoside-diphosphate kinase [EC:2.7.4.6] | (RefSeq) hypothetical protein	Purine metabolism (ko00230);Pyrimidine metabolism (ko00240);Biosynthesis of antibiotics (ko01130)	[F]	Nucleotide transport and metabolism	--	Nucleoside diphosphate kinase GN=NDK1 OS=Encephalitozoon cuniculi (strain GB-M1) PE=1 SV=1	F	Nucleotide transport and metabolism	hypothetical protein NCER_101309 [Nosema ceranae BRL01]
PB.675.1	[L]	Replication, recombination and repair	Molecular Function: uracil DNA N-glycosylase activity (GO:0004844);; Cellular Component: nucleus (GO:0005634);; Cellular Component: mitochondrion (GO:0005739);; Biological Process: base-excision repair (GO:0006284);;	K03648|3.54255e-95|nce:NCER_100356|K03648 uracil-DNA glycosylase [EC:3.2.2.27] | (RefSeq) hypothetical protein	Base excision repair (ko03410)	[L]	Replication, recombination and repair	--	Uracil-DNA glycosylase {ECO:0000255|HAMAP-Rule:MF_03166} GN=ung1 OS=Schizosaccharomyces pombe (strain 972 / ATCC 24843) PE=3 SV=1	L	Replication, recombination and repair	hypothetical protein NCER_100356 [Nosema ceranae BRL01]
PB.1301.8	[V]	Defense mechanisms	Molecular Function: ATP binding (GO:0005524);; Cellular Component: integral component of membrane (GO:0016021);; Molecular Function: ATPase activity, coupled to transmembrane movement of substances (GO:0042626);; Biological Process: transmembrane transport (GO:0055085);;	--	--	[U]	Intracellular trafficking, secretion, and vesicular transport	ABC transporter;; AAA domain, putative AbiEii toxin, Type IV TA system	Iron-sulfur clusters transporter ATM1, mitochondrial (Precursor) GN=ATM1 OS=Yarrowia lipolytica (strain CLIB 122 / E 150) PE=3 SV=1	V	Defense mechanisms	hypothetical protein NCER_100627 [Nosema ceranae BRL01]
PB.86.1	--	--	Cellular Component: integral component of membrane (GO:0016021);;	--	--	--	--	--	--	--	--	hypothetical protein NCER_100827 [Nosema ceranae BRL01]
PB.2134.4	--	--	--	--	--	--	--	--	--	--	--	hypothetical protein NAPIS_ORF00142 [Nosema apis BRL 01]
PB.1107.1	[C]	Energy production and conversion	Cellular Component: vacuolar proton-transporting V-type ATPase, V0 domain (GO:0000220);; Cellular Component: endoplasmic reticulum (GO:0005783);; Molecular Function: hydrogen ion transmembrane transporter activity (GO:0015078);; Biological Process: ATP hydrolysis coupled proton transport (GO:0015991);; Cellular Component: integral component of membrane (GO:0016021);;	K02154|0|nce:NCER_101035|K02154 V-type H+-transporting ATPase subunit a | (RefSeq) hypothetical protein	Oxidative phosphorylation (ko00190);Phagosome (ko04145)	[C]	Energy production and conversion	--	V-type proton ATPase subunit a GN=vph-1 OS=Neurospora crassa (strain ATCC 24698 / 74-OR23-1A / CBS 708.71 / DSM PE=3 SV=1	C	Energy production and conversion	hypothetical protein NCER_101035 [Nosema ceranae BRL01]
PB.1318.1	[D]	Cell cycle control, cell division, chromosome partitioning	Molecular Function: ATP binding (GO:0005524);; Cellular Component: chromosome (GO:0005694);; Biological Process: chromosome organization (GO:0051276);;	--	--	[D]	Cell cycle control, cell division, chromosome partitioning	--	Structural maintenance of chromosomes protein 1 GN=psm1 OS=Schizosaccharomyces pombe (strain 972 / ATCC 24843) PE=1 SV=2	D	Cell cycle control, cell division, chromosome partitioning	hypothetical protein NCER_101251 [Nosema ceranae BRL01]
PB.1223.2	[OJ]	Posttranslational modification, protein turnover, chaperones;; Translation, ribosomal structure and biogenesis	Cellular Component: cytoplasm (GO:0005737);; Biological Process: peptidyl-lysine modification to peptidyl-hypusine (GO:0008612);; Molecular Function: transferase activity, transferring alkyl or aryl (other than methyl) groups (GO:0016765);;	K00809|6.01874e-37|nce:NCER_100851|K00809 deoxyhypusine synthase [EC:2.5.1.46] | (RefSeq) hypothetical protein	--	[O]	Posttranslational modification, protein turnover, chaperones	--	Deoxyhypusine synthase GN=DYS1 OS=Encephalitozoon cuniculi (strain GB-M1) PE=3 SV=2	O	Posttranslational modification, protein turnover, chaperones	hypothetical protein NCER_100851 [Nosema ceranae BRL01]
PB.1632.5	--	--	--	K10260|7.00145e-38|nce:NCER_101446|K10260 F-box and WD-40 domain protein 7 | (RefSeq) hypothetical protein	Ubiquitin mediated proteolysis (ko04120)	--	--	--	--	--	--	hypothetical protein NCER_101446 [Nosema ceranae BRL01]
PB.2253.1	--	--	Cellular Component: integral component of membrane (GO:0016021);;	--	--	--	--	--	--	--	--	hypothetical protein NCER_101618 [Nosema ceranae BRL01]
PB.2261.1	--	--	--	--	--	--	--	--	--	--	--	hypothetical protein NCER_102372 [Nosema ceranae BRL01]
PB.249.1	[CO]	Energy production and conversion;; Posttranslational modification, protein turnover, chaperones	Biological Process: tRNA wobble uridine modification (GO:0002098);; Cellular Component: nucleus (GO:0005634);; Cellular Component: cytosol (GO:0005829);; Biological Process: regulation of transcription from RNA polymerase II promoter (GO:0006357);; Biological Process: protein urmylation (GO:0032447);; Cellular Component: Elongator holoenzyme complex (GO:0033588);;	K11374|1.04641e-178|nce:NCER_100879|K11374 elongator complex protein 2 | (RefSeq) hypothetical protein	--	[BK]	--	--	Nuclear distribution protein PAC1 {ECO:0000255|HAMAP-Rule:MF_03141} GN=CAGL0C02937g OS=Candida glabrata (strain ATCC 2001 / CBS 138 / JCM 3761 / NBRC 0622 / PE=3 SV=1	S	Function unknown	hypothetical protein NCER_100879 [Nosema ceranae BRL01]
PB.1053.1	[O]	Posttranslational modification, protein turnover, chaperones	Molecular Function: tRNA binding (GO:0000049);; Biological Process: protein import into nucleus, translocation (GO:0000060);; Biological Process: protein polyubiquitination (GO:0000209);; Cellular Component: fungal-type vacuole membrane (GO:0000329);; Biological Process: cytoplasmic translation (GO:0002181);; Molecular Function: ATP binding (GO:0005524);; Cellular Component: nucleus (GO:0005634);…	K03283|1.93735e-74|nce:NCER_102023|K03283 heat shock 70kDa protein 1/8 | (RefSeq) hypothetical protein	Spliceosome (ko03040);Protein processing in endoplasmic reticulum (ko04141);Endocytosis (ko04144)	[O]	Posttranslational modification, protein turnover, chaperones	--	Heat shock protein homolog ECU03_0520 GN=ECU03_0520 OS=Encephalitozoon cuniculi (strain GB-M1) PE=1 SV=1	O	Posttranslational modification, protein turnover, chaperones	hypothetical protein NCER_102023 [Nosema ceranae BRL01]
PB.1077.1	--	--	--	--	--	--	--	--	--	--	--	hypothetical protein NCER_101534 [Nosema ceranae BRL01]
PB.1435.1	--	--	--	K15202|3.42208e-14|ehe:EHEL_081720|K15202 general transcription factor 3C polypeptide 5 (transcription factor C subunit 1) | (RefSeq) DNA binding factor subunit TFIIIC1-like protein	--	[K]	Transcription	--	--	K	Transcription	DNA binding factor subunit TFIIIC1-like protein [Encephalitozoon hellem ATCC 50504]
PB.32.2	--	--	Molecular Function: binding (GO:0005488);;	--	--	--	--	--	--	--	--	Zinc finger, C2H2-type [Nosema bombycis CQ1]
PB.626.1	--	--	--	--	--	[S]	Function unknown	--	--	S	Function unknown	hypothetical protein NCER_100907 [Nosema ceranae BRL01]
PB.505.1	[O]	Posttranslational modification, protein turnover, chaperones	Cellular Component: cell (GO:0005623);; Cellular Component: integral component of membrane (GO:0016021);; Molecular Function: isomerase activity (GO:0016853);; Biological Process: cell redox homeostasis (GO:0045454);;	--	--	[O]	Posttranslational modification, protein turnover, chaperones	--	Protein disulfide-isomerase (Precursor) OS=Saccharomyces cerevisiae (strain ATCC 204508 / S288c) PE=1 SV=2	O	Posttranslational modification, protein turnover, chaperones	hypothetical protein NCER_101950 [Nosema ceranae BRL01]
PB.751.2	--	--	--	K09485|0|nce:NCER_102035|K09485 heat shock protein 110kDa | (RefSeq) hypothetical protein	Protein processing in endoplasmic reticulum (ko04141)	[O]	Posttranslational modification, protein turnover, chaperones	--	Heat shock protein homolog SSE1 GN=SSE1 OS=Encephalitozoon cuniculi (strain GB-M1) PE=1 SV=2	O	Posttranslational modification, protein turnover, chaperones	hypothetical protein NCER_102035 [Nosema ceranae BRL01]
PB.2045.1	[M]	Cell wall/membrane/envelope biogenesis	Cellular Component: membrane (GO:0016020);; Molecular Function: transferase activity, transferring glycosyl groups (GO:0016757);;	K03857|8.52305e-130|nce:NCER_101404|K03857 phosphatidylinositol glycan, class A [EC:2.4.1.198] | (RefSeq) hypothetical protein	Glycosylphosphatidylinositol(GPI)-anchor biosynthesis (ko00563)	[MOI]	--	--	Phosphatidylinositol N-acetylglucosaminyltransferase GPI3 subunit GN=P2269 OS=Saccharomyces cerevisiae (strain ATCC 204508 / S288c) PE=1 SV=4	M	Cell wall/membrane/envelope biogenesis	hypothetical protein NCER_101404 [Nosema ceranae BRL01]
PB.1574.2	--	--	--	--	--	--	--	--	--	--	--	hypothetical protein NAPIS_ORF00373 [Nosema apis BRL 01]
PB.1054.16	[O]	Posttranslational modification, protein turnover, chaperones	Molecular Function: ATP binding (GO:0005524);;	K03283|6.03e-108|nce:NCER_102023|K03283 heat shock 70kDa protein 1/8 | (RefSeq) hypothetical protein	Spliceosome (ko03040);Protein processing in endoplasmic reticulum (ko04141);Endocytosis (ko04144)	[O]	Posttranslational modification, protein turnover, chaperones	Hsp70 protein	Heat shock protein homolog ECU03_0520 GN=ECU03_0520 OS=Encephalitozoon cuniculi (strain GB-M1) PE=1 SV=1	O	Posttranslational modification, protein turnover, chaperones	hypothetical protein NCER_102023 [Nosema ceranae BRL01]
PB.426.1	--	--	--	--	--	--	--	--	--	--	--	hypothetical protein NCER_101771 [Nosema ceranae BRL01]
PB.1531.3	--	--	Molecular Function: DNA binding (GO:0003677);;	K12860|2.45791e-32|nce:NCER_101041|K12860 pre-mRNA-splicing factor CDC5/CEF1 | (RefSeq) hypothetical protein	Spliceosome (ko03040)	--	--	--	--	--	--	hypothetical protein NCER_101041 [Nosema ceranae BRL01]
PB.730.2	[J]	Translation, ribosomal structure and biogenesis	Molecular Function: nucleic acid binding (GO:0003676);; Molecular Function: methyltransferase activity (GO:0008168);; Biological Process: methylation (GO:0032259);; Molecular Function: iron-sulfur cluster binding (GO:0051536);;	K19589|1.45792e-67|nce:NCER_101242|K19589 release factor glutamine methyltransferase [EC:2.1.1.297] | (RefSeq) hypothetical protein	--	[J]	Translation, ribosomal structure and biogenesis	--	eRF1 methyltransferase catalytic subunit MTQ2 GN=MTQ2 OS=Saccharomyces cerevisiae (strain ATCC 204508 / S288c) PE=1 SV=1	J	Translation, ribosomal structure and biogenesis	hypothetical protein NCER_101242 [Nosema ceranae BRL01]
PB.452.1	--	--	Molecular Function: zinc ion binding (GO:0008270);; Cellular Component: integral component of membrane (GO:0016021);;	K10661|3.43441e-89|nce:NCER_100375|K10661 E3 ubiquitin-protein ligase MARCH6 [EC:2.3.2.27] | (RefSeq) hypothetical protein	Protein processing in endoplasmic reticulum (ko04141)	--	--	--	--	--	--	hypothetical protein NCER_100375 [Nosema ceranae BRL01]
PB.1889.1	--	--	--	K14834|4.90996e-82|nce:NCER_101066|K14834 nucleolar complex protein 3 | (RefSeq) hypothetical protein	--	[JU]	--	--	--	JU	Translation, ribosomal structure and biogenesis;; Intracellular trafficking, secretion, and vesicular transport	hypothetical protein NCER_101066 [Nosema ceranae BRL01]
PB.111.2	[J]	Translation, ribosomal structure and biogenesis	Molecular Function: structural constituent of ribosome (GO:0003735);; Cellular Component: ribosome (GO:0005840);; Biological Process: translation (GO:0006412);; Molecular Function: rRNA binding (GO:0019843);;	K02987|2.73541e-141|nce:NCER_101255|K02987 small subunit ribosomal protein S4e | (RefSeq) hypothetical protein	Ribosome (ko03010)	[J]	Translation, ribosomal structure and biogenesis	Ribosomal family S4e	40S ribosomal protein S4 GN=RPS4 OS=Encephalitozoon cuniculi (strain GB-M1) PE=1 SV=1	J	Translation, ribosomal structure and biogenesis	hypothetical protein NCER_101255 [Nosema ceranae BRL01]
PB.551.1	[I]	Lipid transport and metabolism	Biological Process: metabolic process (GO:0008152);; Cellular Component: integral component of membrane (GO:0016021);; Molecular Function: transferase activity, transferring acyl groups (GO:0016746);;	--	--	[I]	Lipid transport and metabolism	--	Uncharacterized acyltransferase C428.14 GN=SPBC428.14 OS=Schizosaccharomyces pombe (strain 972 / ATCC 24843) PE=3 SV=1	I	Lipid transport and metabolism	hypothetical protein NCER_100181 [Nosema ceranae BRL01]
PB.942.1	--	--	--	K03063|5.8842e-10|nce:NCER_100068|K03063 26S proteasome regulatory subunit T3 | (RefSeq) hypothetical protein	Proteasome (ko03050)	--	--	--	--	--	--	hypothetical protein NCER_100068 [Nosema ceranae BRL01]
PB.708.1	[R]	General function prediction only	Molecular Function: translation initiation factor activity (GO:0003743);; Biological Process: translational initiation (GO:0006413);; Cellular Component: translation preinitiation complex (GO:0070993);;	K03246|2.54027e-54|nce:NCER_100584|K03246 translation initiation factor 3 subunit I | (RefSeq) hypothetical protein	RNA transport (ko03013)	[JT]	--	--	Eukaryotic translation initiation factor 3 subunit I {ECO:0000255|HAMAP-Rule:MF_03008} GN=KLLA0F07403g OS=Kluyveromyces lactis (strain ATCC 8585 / CBS 2359 / DSM 70799 / NBRC PE=3 SV=1	J	Translation, ribosomal structure and biogenesis	hypothetical protein NCER_100584 [Nosema ceranae BRL01]
PB.1054.3	[O]	Posttranslational modification, protein turnover, chaperones	Molecular Function: ATP binding (GO:0005524);; Cellular Component: cytoplasm (GO:0005737);;	K03283|1.0433e-107|nce:NCER_102023|K03283 heat shock 70kDa protein 1/8 | (RefSeq) hypothetical protein	Spliceosome (ko03040);Protein processing in endoplasmic reticulum (ko04141);Endocytosis (ko04144)	[O]	Posttranslational modification, protein turnover, chaperones	Hsp70 protein	Heat shock protein homolog ECU03_0520 GN=ECU03_0520 OS=Encephalitozoon cuniculi (strain GB-M1) PE=1 SV=1	O	Posttranslational modification, protein turnover, chaperones	hypothetical protein NCER_102023 [Nosema ceranae BRL01]
PB.1962.1	--	--	Cellular Component: integral component of membrane (GO:0016021);;	--	--	[E]	Amino acid transport and metabolism	--	--	E	Amino acid transport and metabolism	hypothetical protein NCER_101273 [Nosema ceranae BRL01]
PB.961.2	--	--	--	--	--	--	--	--	--	S	Function unknown	transposable element Tcb2 transposase, partial [Rhizoctonia solani AG-3 Rhs1AP]
PB.1359.1	--	--	Biological Process: negative regulation of transcription from RNA polymerase III promoter (GO:0016480);;	--	--	--	--	--	--	--	--	hypothetical protein NCER_100396 [Nosema ceranae BRL01]
PB.1179.1	--	--	--	--	--	--	--	--	--	--	--	hypothetical protein NCER_100124 [Nosema ceranae BRL01]
PB.76.2	--	--	Cellular Component: endoplasmic reticulum membrane (GO:0005789);; Cellular Component: integral component of membrane (GO:0016021);;	K13989|1.87091e-28|nce:NCER_101326|K13989 Derlin-2/3 | (RefSeq) hypothetical protein	Protein processing in endoplasmic reticulum (ko04141)	--	--	--	--	--	--	hypothetical protein NCER_101326 [Nosema ceranae BRL01]
PB.1478.1	--	--	--	--	--	--	--	--	--	--	--	hypothetical protein NCER_102040 [Nosema ceranae BRL01]
PB.1615.1	--	--	Molecular Function: nucleic acid binding (GO:0003676);; Molecular Function: catalytic activity (GO:0003824);; Biological Process: DNA integration (GO:0015074);;	--	--	[R]	General function prediction only	--	--	L	Replication, recombination and repair	pol polyprotein [Nosema bombycis]
PB.1807.2	--	--	Cellular Component: nucleus (GO:0005634);; Biological Process: base-excision repair, AP site formation (GO:0006285);; Molecular Function: 8-oxo-7,8-dihydroguanine DNA N-glycosylase activity (GO:0034039);; Molecular Function: 5-formyluracil DNA N-glycosylase activity (GO:0034042);; Molecular Function: 5-hydroxymethyluracil DNA N-glycosylase activity (GO:0034043);; Molecular Function: 4 iron, 4 sul…	K10773|2.01006e-45|nce:NCER_101695|K10773 endonuclease III [EC:4.2.99.18] | (RefSeq) hypothetical protein	Base excision repair (ko03410)	[L]	Replication, recombination and repair	--	Endonuclease III homolog {ECO:0000255|HAMAP-Rule:MF_03183} GN=ECU08_0880 OS=Encephalitozoon cuniculi (strain GB-M1) PE=1 SV=1	L	Replication, recombination and repair	hypothetical protein NCER_101695 [Nosema ceranae BRL01]
PB.913.1	--	--	--	--	--	--	--	--	--	--	--	hypothetical protein NCER_100778 [Nosema ceranae BRL01]
PB.1698.4	--	--	--	K12604|8.92016e-90|nce:NCER_100883|K12604 CCR4-NOT transcription complex subunit 1 | (RefSeq) hypothetical protein	RNA degradation (ko03018)	[K]	Transcription	--	--	K	Transcription	hypothetical protein NCER_100883 [Nosema ceranae BRL01]
PB.1632.4	[R]	General function prediction only	--	K10260|0|nce:NCER_101446|K10260 F-box and WD-40 domain protein 7 | (RefSeq) hypothetical protein	Ubiquitin mediated proteolysis (ko04120)	[R]	General function prediction only	WD domain, G-beta repeat;; Anaphase-promoting complex subunit 4 WD40 domain;; Frataxin-like domain	Cell division control protein 4 GN=CDC4 OS=Saccharomyces cerevisiae (strain ATCC 204508 / S288c) PE=1 SV=2	S	Function unknown	hypothetical protein NCER_101446 [Nosema ceranae BRL01]
PB.641.2	--	--	--	--	--	--	--	--	--	--	--	hypothetical protein NCER_100541 [Nosema ceranae BRL01]
PB.1421.1	--	--	--	K06874|1.53979e-13|nce:NCER_101428|K06874 zinc finger protein | (RefSeq) hypothetical protein	--	--	--	--	--	--	--	hypothetical protein NCER_101428 [Nosema ceranae BRL01]
PB.763.7	--	--	--	--	--	--	--	--	--	--	--	hypothetical protein NCER_100959 [Nosema ceranae BRL01]
PB.509.2	--	--	Molecular Function: RNA binding (GO:0003723);; Molecular Function: structural constituent of ribosome (GO:0003735);; Cellular Component: nucleolus (GO:0005730);; Cellular Component: cytosol (GO:0005829);; Biological Process: translation (GO:0006412);; Cellular Component: large ribosomal subunit (GO:0015934);;	K02900|6.41186e-39|nce:NCER_101339|K02900 large subunit ribosomal protein L27Ae | (RefSeq) hypothetical protein	Ribosome (ko03010)	[J]	Translation, ribosomal structure and biogenesis	--	60S ribosomal protein L27a GN=RPL27A OS=Encephalitozoon cuniculi (strain GB-M1) PE=3 SV=1	J	Translation, ribosomal structure and biogenesis	hypothetical protein NCER_101339 [Nosema ceranae BRL01]
PB.165.1	[T]	Signal transduction mechanisms	Cellular Component: cell part (GO:0044464);;	K07126|9.32821e-25|ehe:EHEL_070480|K07126 uncharacterized protein | (RefSeq) hypothetical protein	--	[MOT]	--	--	--	S	Function unknown	skt5-like protein [Nosema apis BRL 01]
PB.494.1	--	--	--	--	--	--	--	--	--	J	Translation, ribosomal structure and biogenesis	hypothetical protein NCER_100803 [Nosema ceranae BRL01]
PB.1493.6	--	--	Molecular Function: organic cyclic compound binding (GO:0097159);; Molecular Function: heterocyclic compound binding (GO:1901363);;	--	--	[AJ]	--	RNA recognition motif. (a.k.a. RRM, RBD, or RNP domain)	RRM domain-containing protein ECU09_1470 GN=ECU09_1470 OS=Encephalitozoon cuniculi (strain GB-M1) PE=1 SV=2	S	Function unknown	polyadenylate binding protein [Nosema apis BRL 01]
PB.1246.1	--	--	--	--	--	--	--	--	--	--	--	hypothetical protein NCER_100205 [Nosema ceranae BRL01]
PB.1161.6	--	--	--	--	--	--	--	--	--	--	--	hypothetical protein NBO_28g0013 [Nosema bombycis CQ1]
PB.786.1	--	--	Molecular Function: RNA binding (GO:0003723);; Molecular Function: structural constituent of ribosome (GO:0003735);; Biological Process: translation (GO:0006412);; Cellular Component: large ribosomal subunit (GO:0015934);;	K02865|6.56888e-98|nce:NCER_100300|K02865 large subunit ribosomal protein L10Ae | (RefSeq) hypothetical protein	Ribosome (ko03010)	[J]	Translation, ribosomal structure and biogenesis	Ribosomal protein L1p/L10e family	60S ribosomal protein L1 GN=RPL1 OS=Encephalitozoon cuniculi (strain GB-M1) PE=1 SV=1	J	Translation, ribosomal structure and biogenesis	hypothetical protein NCER_100300 [Nosema ceranae BRL01]
PB.633.1	[H]	Coenzyme transport and metabolism	Biological Process: invasive growth in response to glucose limitation (GO:0001403);; Biological Process: tRNA wobble position uridine thiolation (GO:0002143);; Molecular Function: thiosulfate sulfurtransferase activity (GO:0004792);; Molecular Function: ATP binding (GO:0005524);; Cellular Component: nucleus (GO:0005634);; Cellular Component: cytosol (GO:0005829);; Biological Process: cell budding…	--	--	[H]	Coenzyme transport and metabolism	--	Sulfurtransferase UBA4 {ECO:0000255|HAMAP-Rule:MF_03049} OS=Vanderwaltozyma polyspora (strain ATCC 22028 / DSM 70294) PE=3 SV=1	P	Inorganic ion transport and metabolism	hypothetical protein NCER_101207 [Nosema ceranae BRL01]
PB.1959.3	[I]	Lipid transport and metabolism	Molecular Function: catalytic activity (GO:0003824);; Biological Process: metabolic process (GO:0008152);;	K01895|1.25167e-147|nce:NCER_101275|K01895 acetyl-CoA synthetase [EC:6.2.1.1] | (RefSeq) hypothetical protein	Glycolysis / Gluconeogenesis (ko00010);Pyruvate metabolism (ko00620);Propanoate metabolism (ko00640);Methane metabolism (ko00680);Biosynthesis of antibiotics (ko01130);Carbon metabolism (ko01200)	[I]	Lipid transport and metabolism	AMP-binding enzyme C-terminal domain;; AMP-binding enzyme	Acetyl-coenzyme A synthetase GN=acu-5 OS=Neurospora crassa (strain ATCC 24698 / 74-OR23-1A / CBS 708.71 / DSM PE=2 SV=2	I	Lipid transport and metabolism	hypothetical protein NCER_101275 [Nosema ceranae BRL01]
PB.2184.2	--	--	--	--	--	--	--	--	--	--	--	hypothetical protein H311_02487 [Anncaliia algerae PRA109]
PB.698.5	[J]	Translation, ribosomal structure and biogenesis	Cellular Component: ribosome (GO:0005840);;	K02973|1.40748e-16|nce:NCER_100591|K02973 small subunit ribosomal protein S23e | (RefSeq) 40S ribosomal protein S23	Ribosome (ko03010)	[J]	Translation, ribosomal structure and biogenesis	--	40S ribosomal protein S23 GN=RPS23 OS=Encephalitozoon cuniculi (strain GB-M1) PE=1 SV=1	J	Translation, ribosomal structure and biogenesis	40S ribosomal protein S23 [Nosema ceranae BRL01]
PB.1339.1	--	--	Molecular Function: ATP binding (GO:0005524);; Cellular Component: integral component of membrane (GO:0016021);; Molecular Function: ATPase activity, coupled to transmembrane movement of substances (GO:0042626);; Biological Process: transmembrane transport (GO:0055085);;	--	--	[U]	Intracellular trafficking, secretion, and vesicular transport	--	--	--	--	hypothetical protein NCER_100137 [Nosema ceranae BRL01]
PB.1453.1	--	--	Molecular Function: metal ion binding (GO:0046872);;	--	--	[R]	General function prediction only	--	--	S	Function unknown	hypothetical protein NCER_100818 [Nosema ceranae BRL01]
PB.413.1	--	--	--	--	--	--	--	--	--	--	--	hypothetical protein NCER_100230 [Nosema ceranae BRL01]
PB.1645.5	[J]	Translation, ribosomal structure and biogenesis	Molecular Function: structural constituent of ribosome (GO:0003735);; Biological Process: translation (GO:0006412);; Cellular Component: cytosolic large ribosomal subunit (GO:0022625);;	K02912|8.0662e-58|nce:NCER_100223|K02912 large subunit ribosomal protein L32e | (RefSeq) 60S ribosomal protein L32	Ribosome (ko03010)	[J]	Translation, ribosomal structure and biogenesis	Ribosomal protein L32	60S ribosomal protein L32 GN=RPL32 OS=Encephalitozoon cuniculi (strain GB-M1) PE=3 SV=1	J	Translation, ribosomal structure and biogenesis	60S ribosomal protein L32 [Nosema ceranae BRL01]
PB.1493.4	--	--	Molecular Function: organic cyclic compound binding (GO:0097159);; Molecular Function: heterocyclic compound binding (GO:1901363);;	--	--	[AJ]	--	--	RRM domain-containing protein ECU09_1470 GN=ECU09_1470 OS=Encephalitozoon cuniculi (strain GB-M1) PE=1 SV=2	S	Function unknown	hypothetical protein NBO_41g0035, partial [Nosema bombycis CQ1]
PB.1575.3	--	--	--	--	--	--	--	--	--	--	--	hypothetical protein NCER_101785 [Nosema ceranae BRL01]
PB.590.1	--	--	Molecular Function: RNA binding (GO:0003723);; Cellular Component: mitochondrion (GO:0005739);; Biological Process: RNA processing (GO:0006396);; Molecular Function: nucleotidyltransferase activity (GO:0016779);;	K00974|5.24178e-30|nce:NCER_100453|K00974 tRNA nucleotidyltransferase (CCA-adding enzyme) [EC:2.7.7.72 3.1.3.- 3.1.4.-] | (RefSeq) hypothetical protein	RNA transport (ko03013)	[J]	Translation, ribosomal structure and biogenesis	--	--	J	Translation, ribosomal structure and biogenesis	hypothetical protein NCER_100453 [Nosema ceranae BRL01]
PB.1800.1	--	--	Biological Process: macromolecule localization (GO:0033036);; Cellular Component: nuclear part (GO:0044428);; Biological Process: nuclear export (GO:0051168);;	--	--	--	--	--	--	N	Cell motility	hypothetical protein NCER_101475 [Nosema ceranae BRL01]
PB.1688.1	[J]	Translation, ribosomal structure and biogenesis	Molecular Function: N-acetyltransferase activity (GO:0008080);;	K00621|7.95164e-63|nce:NCER_101009|K00621 glucosamine-phosphate N-acetyltransferase [EC:2.3.1.4] | (RefSeq) hypothetical protein	Amino sugar and nucleotide sugar metabolism (ko00520)	[M]	Cell wall/membrane/envelope biogenesis	--	Glucosamine 6-phosphate N-acetyltransferase GN=gna1 OS=Schizosaccharomyces pombe (strain 972 / ATCC 24843) PE=3 SV=1	K	Transcription	hypothetical protein NCER_101009 [Nosema ceranae BRL01]
PB.1018.8	--	--	Molecular Function: organic cyclic compound binding (GO:0097159);; Molecular Function: heterocyclic compound binding (GO:1901363);;	--	--	[R]	General function prediction only	RNA recognition motif. (a.k.a. RRM, RBD, or RNP domain)	Nuclear localization sequence-binding protein GN=NSR1 OS=Saccharomyces cerevisiae (strain ATCC 204508 / S288c) PE=1 SV=1	S	Function unknown	hypothetical protein NCER_101593 [Nosema ceranae BRL01]
PB.77.1	--	--	Molecular Function: GTP binding (GO:0005525);; Cellular Component: cell part (GO:0044464);; Biological Process: single-organism cellular process (GO:0044763);;	K16944|1.55987e-130|nce:NCER_101327|K16944 septin 7 | (RefSeq) hypothetical protein	--	[DZU]	--	Septin	Cell division control protein 10 GN=CDC10 OS=Encephalitozoon cuniculi (strain GB-M1) PE=1 SV=2	DZ	Cell cycle control, cell division, chromosome partitioning;; Cytoskeleton	hypothetical protein NCER_101327 [Nosema ceranae BRL01]
PB.730.1	[J]	Translation, ribosomal structure and biogenesis	Molecular Function: nucleic acid binding (GO:0003676);; Molecular Function: methyltransferase activity (GO:0008168);; Biological Process: methylation (GO:0032259);; Molecular Function: iron-sulfur cluster binding (GO:0051536);;	--	--	[J]	Translation, ribosomal structure and biogenesis	--	eRF1 methyltransferase catalytic subunit MTQ2 GN=MTQ2 OS=Saccharomyces cerevisiae (strain ATCC 204508 / S288c) PE=1 SV=1	J	Translation, ribosomal structure and biogenesis	hypothetical protein NCER_101241 [Nosema ceranae BRL01]
PB.327.13	[O]	Posttranslational modification, protein turnover, chaperones	Cellular Component: cytoplasm (GO:0005737);; Biological Process: protein folding (GO:0006457);; Biological Process: transport (GO:0006810);; Molecular Function: heat shock protein binding (GO:0031072);; Molecular Function: metal ion binding (GO:0046872);; Molecular Function: unfolded protein binding (GO:0051082);;	K09503|3.48974e-78|nce:NCER_100860|K09503 DnaJ homolog subfamily A member 2 | (RefSeq) hypothetical protein	Protein processing in endoplasmic reticulum (ko04141)	[O]	Posttranslational modification, protein turnover, chaperones	DnaJ central domain	Mitochondrial protein import protein mas5 GN=MAS5 OS=Encephalitozoon cuniculi (strain GB-M1) PE=1 SV=1	O	Posttranslational modification, protein turnover, chaperones	hypothetical protein NCER_100860 [Nosema ceranae BRL01]
PB.32.3	--	--	--	--	--	--	--	--	--	--	--	hypothetical protein NCER_102104 [Nosema ceranae BRL01]
PB.1269.1	--	--	--	--	--	--	--	--	--	S	Function unknown	hypothetical protein THAOC_31069, partial [Thalassiosira oceanica]
PB.11.1	--	--	Molecular Function: nucleic acid binding (GO:0003676);; Molecular Function: zinc ion binding (GO:0008270);;	K12597|8.11546e-19|nce:NCER_100656|K12597 protein AIR1/2 | (RefSeq) hypothetical protein	RNA degradation (ko03018)	--	--	--	--	--	--	hypothetical protein NCER_100656 [Nosema ceranae BRL01]
PB.1698.2	--	--	--	K12604|3.41342e-25|nce:NCER_100883|K12604 CCR4-NOT transcription complex subunit 1 | (RefSeq) hypothetical protein	RNA degradation (ko03018)	[K]	Transcription	--	--	--	--	hypothetical protein NCER_100883 [Nosema ceranae BRL01]
PB.2141.1	--	--	--	--	--	--	--	--	--	--	--	hypothetical protein NCER_101609 [Nosema ceranae BRL01]
PB.1146.4	--	--	Biological Process: vesicle-mediated transport (GO:0016192);;	--	--	[U]	Intracellular trafficking, secretion, and vesicular transport	--	--	U	Intracellular trafficking, secretion, and vesicular transport	hypothetical protein NCER_101843 [Nosema ceranae BRL01]
PB.2178.4	--	--	--	--	--	--	--	--	--	--	--	hypothetical protein NCER_102146 [Nosema ceranae BRL01]
PB.1287.1	--	--	--	--	--	--	--	--	--	--	--	hypothetical protein NCER_100490 [Nosema ceranae BRL01]
PB.732.2	--	--	--	--	--	--	--	--	--	--	--	hypothetical protein NCER_101244 [Nosema ceranae BRL01]
PB.2047.2	[F]	Nucleotide transport and metabolism	Molecular Function: CTP synthase activity (GO:0003883);; Molecular Function: ATP binding (GO:0005524);; Biological Process: glutamine metabolic process (GO:0006541);; Biological Process: 'de novo' CTP biosynthetic process (GO:0044210);;	K01937|0|nce:NCER_101402|K01937 CTP synthase [EC:6.3.4.2] | (RefSeq) hypothetical protein	Pyrimidine metabolism (ko00240)	[F]	Nucleotide transport and metabolism	--	CTP synthase GN=ECU11_0880 OS=Encephalitozoon cuniculi (strain GB-M1) PE=3 SV=1	F	Nucleotide transport and metabolism	hypothetical protein NCER_101402 [Nosema ceranae BRL01]
PB.991.1	--	--	Biological Process: intracellular protein transport (GO:0006886);; Biological Process: ER to Golgi vesicle-mediated transport (GO:0006888);; Molecular Function: zinc ion binding (GO:0008270);; Cellular Component: COPII vesicle coat (GO:0030127);;	K14007|0|nce:NCER_100510|K14007 protein transport protein SEC24 | (RefSeq) hypothetical protein	Protein processing in endoplasmic reticulum (ko04141)	[U]	Intracellular trafficking, secretion, and vesicular transport	--	Protein transport protein SEC24 GN=SEC24 OS=Coccidioides immitis (strain RS) PE=3 SV=2	U	Intracellular trafficking, secretion, and vesicular transport	hypothetical protein NCER_100510 [Nosema ceranae BRL01]
PB.799.1	--	--	Molecular Function: translation initiation factor activity (GO:0003743);; Biological Process: translational initiation (GO:0006413);; Cellular Component: integral component of membrane (GO:0016021);;	--	--	--	--	--	Uncharacterized protein ECU05_0510 GN=ECU05_0510 OS=Encephalitozoon cuniculi (strain GB-M1) PE=1 SV=1	--	--	hypothetical protein NCER_100667 [Nosema ceranae BRL01]
PB.1606.1	--	--	--	--	--	--	--	--	--	S	Function unknown	transposase [Nosema bombycis]
PB.249.2	[R]	General function prediction only	Biological Process: tRNA wobble uridine modification (GO:0002098);; Cellular Component: nucleus (GO:0005634);; Cellular Component: cytosol (GO:0005829);; Biological Process: regulation of transcription from RNA polymerase II promoter (GO:0006357);; Biological Process: protein urmylation (GO:0032447);; Cellular Component: Elongator holoenzyme complex (GO:0033588);;	K11374|0|nce:NCER_100879|K11374 elongator complex protein 2 | (RefSeq) hypothetical protein	--	[BK]	--	--	Elongator complex protein 2 GN=ELP2 OS=Saccharomyces cerevisiae (strain ATCC 204508 / S288c) PE=1 SV=1	S	Function unknown	hypothetical protein NCER_100879 [Nosema ceranae BRL01]
PB.756.3	--	--	Cellular Component: integral component of membrane (GO:0016021);;	--	--	[S]	Function unknown	--	--	S	Function unknown	hypothetical protein NCER_101057 [Nosema ceranae BRL01]
PB.2232.5	--	--	--	--	--	--	--	--	--	--	--	hypothetical protein NCER_101448 [Nosema ceranae BRL01]
PB.2140.1	--	--	Cellular Component: membrane (GO:0016020);;	--	--	--	--	--	--	--	--	hypothetical protein NCER_101609 [Nosema ceranae BRL01]
PB.1364.1	--	--	--	--	--	--	--	--	--	--	--	hypothetical protein NCER_101674 [Nosema ceranae BRL01]
PB.1102.1	[J]	Translation, ribosomal structure and biogenesis	Molecular Function: aminoacyl-tRNA editing activity (GO:0002161);; Molecular Function: valine-tRNA ligase activity (GO:0004832);; Molecular Function: ATP binding (GO:0005524);; Cellular Component: mitochondrion (GO:0005739);; Biological Process: valyl-tRNA aminoacylation (GO:0006438);; Biological Process: regulation of translational fidelity (GO:0006450);;	K01873|0|nce:NCER_101032|K01873 valyl-tRNA synthetase [EC:6.1.1.9] | (RefSeq) hypothetical protein	Aminoacyl-tRNA biosynthesis (ko00970)	[J]	Translation, ribosomal structure and biogenesis	--	Probable valine--tRNA ligase, cytoplasmic GN=NCER_101032 OS=Nosema ceranae (strain BRL01) PE=3 SV=1	J	Translation, ribosomal structure and biogenesis	hypothetical protein NCER_101032 [Nosema ceranae BRL01]
PB.542.2	--	--	Cellular Component: condensed nuclear chromosome outer kinetochore (GO:0000942);; Molecular Function: structural constituent of cytoskeleton (GO:0005200);; Biological Process: microtubule nucleation (GO:0007020);; Cellular Component: Ndc80 complex (GO:0031262);; Cellular Component: NMS complex (GO:0031617);; Biological Process: protein localization to kinetochore (GO:0034501);; Molecular Function…	K11547|1.0785e-14|nce:NCER_100192|K11547 kinetochore protein NDC80 | (RefSeq) hypothetical protein	--	--	--	--	--	--	--	hypothetical protein NCER_100192 [Nosema ceranae BRL01]
PB.1969.1	--	--	Molecular Function: binding (GO:0005488);; Biological Process: macromolecule metabolic process (GO:0043170);; Biological Process: primary metabolic process (GO:0044238);;	--	--	[R]	General function prediction only	--	--	L	Replication, recombination and repair	retrotransposon ty3-gypsy subclass [Nosema apis BRL 01]
PB.1329.1	--	--	--	--	--	--	--	--	--	--	--	hypothetical protein H312_03162, partial [Anncaliia algerae PRA339]
PB.1525.2	--	--	Cellular Component: integral component of membrane (GO:0016021);;	--	--	--	--	--	--	--	--	hypothetical protein NCER_101973 [Nosema ceranae BRL01]
PB.1797.6	--	--	Cellular Component: fungal-type vacuole membrane (GO:0000329);; Cellular Component: nucleus (GO:0005634);; Biological Process: vacuolar transport (GO:0007034);; Biological Process: ATP hydrolysis coupled proton transport (GO:0015991);; Cellular Component: proton-transporting V-type ATPase, V0 domain (GO:0033179);; Molecular Function: proton-transporting ATPase activity, rotational mechanism (GO:0…	K02146|0|nce:NCER_101472|K02146 V-type H+-transporting ATPase subunit d | (RefSeq) hypothetical protein	Oxidative phosphorylation (ko00190);Phagosome (ko04145)	[C]	Energy production and conversion	ATP synthase (C/AC39) subunit	V-type proton ATPase subunit d GN=vma6 OS=Schizosaccharomyces pombe (strain 972 / ATCC 24843) PE=3 SV=1	C	Energy production and conversion	hypothetical protein NCER_101472 [Nosema ceranae BRL01]
PB.964.1	--	--	Cellular Component: cytoplasm (GO:0005737);; Biological Process: ER to Golgi vesicle-mediated transport (GO:0006888);;	--	--	--	--	--	--	--	--	hypothetical protein NCER_101384 [Nosema ceranae BRL01]
PB.103.1	--	--	--	--	--	--	--	--	--	--	--	hypothetical protein NCER_100716 [Nosema ceranae BRL01]
PB.1038.1	--	--	--	--	--	--	--	--	--	--	--	hypothetical protein H312_01052 [Anncaliia algerae PRA339]
PB.1686.1	--	--	Cellular Component: nucleolus (GO:0005730);; Biological Process: rRNA processing (GO:0006364);;	K14549|2.24183e-63|nce:NCER_101011|K14549 U3 small nucleolar RNA-associated protein 15 | (RefSeq) hypothetical protein	Ribosome biogenesis in eukaryotes (ko03008)	--	--	--	--	--	--	hypothetical protein NCER_101011 [Nosema ceranae BRL01]
PB.2141.3	--	--	--	--	--	--	--	--	--	--	--	hypothetical protein NCER_101859 [Nosema ceranae BRL01]
PB.27.2	--	--	Biological Process: cleavage involved in rRNA processing (GO:0000469);; Cellular Component: small-subunit processome (GO:0032040);;	K14567|7.8398e-79|nce:NCER_101287|K14567 U3 small nucleolar RNA-associated protein 14 | (RefSeq) hypothetical protein	Ribosome biogenesis in eukaryotes (ko03008)	[S]	Function unknown	Utp14 protein	U3 small nucleolar RNA-associated protein 14 GN=UTP14 OS=Saccharomyces cerevisiae (strain ATCC 204508 / S288c) PE=1 SV=1	S	Function unknown	hypothetical protein NCER_101287 [Nosema ceranae BRL01]
PB.66.3	[N]	Cell motility	Biological Process: DNA catabolic process, exonucleolytic (GO:0000738);; Cellular Component: nucleus (GO:0005634);; Cellular Component: cytoplasm (GO:0005737);; Biological Process: apoptotic DNA fragmentation (GO:0006309);; Molecular Function: 3'-5'-exodeoxyribonuclease activity (GO:0008296);; Molecular Function: endodeoxyribonuclease activity, producing 5'-phosphomonoesters (GO:0016888);; Biolog…	--	--	[L]	Replication, recombination and repair	--	Putative deoxyribonuclease TATDN1 homolog GN=NCER_101798 OS=Nosema ceranae (strain BRL01) PE=3 SV=1	L	Replication, recombination and repair	hypothetical protein NCER_101797 [Nosema ceranae BRL01]
PB.189.1	--	--	Molecular Function: protein transporter activity (GO:0008565);; Cellular Component: integral component of membrane (GO:0016021);; Molecular Function: hydrolase activity, acting on acid anhydrides (GO:0016817);; Biological Process: posttranslational protein targeting to membrane, translocation (GO:0031204);; Cellular Component: Sec62/Sec63 complex (GO:0031207);;	--	--	--	--	--	--	--	--	hypothetical protein NCER_100954 [Nosema ceranae BRL01]
PB.210.1	--	--	Cellular Component: integral component of membrane (GO:0016021);;	--	--	--	--	--	--	--	--	hypothetical protein NCER_101805 [Nosema ceranae BRL01]
PB.1461.1	--	--	--	--	--	--	--	--	--	--	--	hypothetical protein NCER_101959 [Nosema ceranae BRL01]
PB.366.5	[G]	Carbohydrate transport and metabolism	Cellular Component: alpha,alpha-trehalose-phosphate synthase complex (UDP-forming) (GO:0005946);; Biological Process: trehalose biosynthetic process (GO:0005992);; Biological Process: regulation of gluconeogenesis (GO:0006111);; Biological Process: pathogenesis (GO:0009405);; Molecular Function: transferase activity, transferring glycosyl groups (GO:0016757);; Biological Process: regulation of pe…	K00697|1.98677e-54|nce:NCER_100278|K00697 trehalose 6-phosphate synthase [EC:2.4.1.15] | (RefSeq) hypothetical protein	Starch and sucrose metabolism (ko00500)	[G]	Carbohydrate transport and metabolism	Glycosyltransferase family 20	Alpha,alpha-trehalose-phosphate synthase [UDP-forming] GN=TPS1 OS=Encephalitozoon cuniculi (strain GB-M1) PE=1 SV=1	G	Carbohydrate transport and metabolism	hypothetical protein NCER_100278 [Nosema ceranae BRL01]
PB.320.1	--	--	Cellular Component: integral component of membrane (GO:0016021);;	--	--	--	--	--	--	--	--	hypothetical protein NCER_100854 [Nosema ceranae BRL01]
PB.1653.2	--	--	--	--	--	--	--	--	--	--	--	hypothetical protein NCER_100229 [Nosema ceranae BRL01]
PB.751.8	--	--	--	K09485|0|nce:NCER_102035|K09485 heat shock protein 110kDa | (RefSeq) hypothetical protein	Protein processing in endoplasmic reticulum (ko04141)	[O]	Posttranslational modification, protein turnover, chaperones	--	Heat shock protein homolog SSE1 GN=SSE1 OS=Encephalitozoon cuniculi (strain GB-M1) PE=1 SV=2	O	Posttranslational modification, protein turnover, chaperones	hypothetical protein NCER_102035 [Nosema ceranae BRL01]
PB.1906.2	--	--	--	--	--	--	--	--	--	--	--	hypothetical protein NCER_102146 [Nosema ceranae BRL01]
PB.680.1	--	--	--	K01641|1.27698e-06|nce:NCER_100354|K01641 hydroxymethylglutaryl-CoA synthase [EC:2.3.3.10] | (RefSeq) hypothetical protein	Valine, leucine and isoleucine degradation (ko00280);Terpenoid backbone biosynthesis (ko00900);Biosynthesis of antibiotics (ko01130)	--	--	--	--	--	--	--
PB.467.6	--	--	--	--	--	--	--	--	--	--	--	hypothetical protein NCER_101353 [Nosema ceranae BRL01]
PB.545.1	--	--	--	--	--	--	--	--	--	--	--	hypothetical protein NCER_100188 [Nosema ceranae BRL01]
PB.2098.1	--	--	Molecular Function: calcium ion binding (GO:0005509);; Biological Process: cellular process (GO:0009987);; Cellular Component: cell part (GO:0044464);; Biological Process: regulation of biological process (GO:0050789);;	K19932|1.91693e-57|nce:NCER_102510|K19932 neuronal calcium sensor 1 | (RefSeq) hypothetical protein	--	[T]	Signal transduction mechanisms	--	Calcium-binding protein NCS-1 GN=ncs1 OS=Schizosaccharomyces pombe (strain 972 / ATCC 24843) PE=1 SV=2	DTZ	Cell cycle control, cell division, chromosome partitioning;; Signal transduction mechanisms;; Cytoskeleton	hypothetical protein NCER_102510 [Nosema ceranae BRL01]
PB.1633.1	--	--	--	K10260|1.7565e-101|nce:NCER_101446|K10260 F-box and WD-40 domain protein 7 | (RefSeq) hypothetical protein	Ubiquitin mediated proteolysis (ko04120)	[R]	General function prediction only	--	--	S	Function unknown	hypothetical protein NCER_101446 [Nosema ceranae BRL01]
PB.2034.1	--	--	--	--	--	--	--	--	--	--	--	hypothetical protein NCER_101370 [Nosema ceranae BRL01]
PB.2046.11	[F]	Nucleotide transport and metabolism	Molecular Function: CTP synthase activity (GO:0003883);; Molecular Function: ATP binding (GO:0005524);; Biological Process: glutamine metabolic process (GO:0006541);; Biological Process: 'de novo' CTP biosynthetic process (GO:0044210);;	K01937|7.29012e-94|nce:NCER_101402|K01937 CTP synthase [EC:6.3.4.2] | (RefSeq) hypothetical protein	Pyrimidine metabolism (ko00240)	[F]	Nucleotide transport and metabolism	Glutamine amidotransferase class-I;; Peptidase C26;; CTP synthase N-terminus	CTP synthase GN=pyr-7 OS=Neurospora crassa (strain ATCC 24698 / 74-OR23-1A / CBS 708.71 / DSM PE=3 SV=2	F	Nucleotide transport and metabolism	hypothetical protein NCER_101402 [Nosema ceranae BRL01]
PB.1747.1	--	--	Cellular Component: integral component of membrane (GO:0016021);;	--	--	--	--	--	--	--	--	hypothetical protein NCER_101096 [Nosema ceranae BRL01]
PB.495.1	[R]	General function prediction only	Molecular Function: zinc ion binding (GO:0008270);; Cellular Component: integral component of membrane (GO:0016021);;	K06883|0|nce:NCER_100806|K06883 uncharacterized protein | (RefSeq) hypothetical protein	--	[R]	General function prediction only	--	GPN-loop GTPase 2 {ECO:0000303|PubMed:21532343} OS=Saccharomyces cerevisiae (strain ATCC 204508 / S288c) PE=1 SV=1	S	Function unknown	hypothetical protein NCER_100806 [Nosema ceranae BRL01]
PB.1401.5	[S]	Function unknown	Cellular Component: integral component of membrane (GO:0016021);;	--	--	[S]	Function unknown	Uncharacterised ACR, YagE family COG1723	Sporulation protein RMD1 GN=RMD1 OS=Saccharomyces cerevisiae (strain ATCC 204508 / S288c) PE=1 SV=1	S	Function unknown	hypothetical protein NCER_100737 [Nosema ceranae BRL01]
PB.1281.1	--	--	Cellular Component: integral component of membrane (GO:0016021);; Biological Process: protein deubiquitination (GO:0016579);; Molecular Function: thiol-dependent ubiquitinyl hydrolase activity (GO:0036459);;	--	--	--	--	--	--	--	--	hypothetical protein NCER_100496 [Nosema ceranae BRL01]
PB.320.2	--	--	Cellular Component: integral component of membrane (GO:0016021);;	--	--	--	--	--	--	--	--	hypothetical protein NCER_100854 [Nosema ceranae BRL01]
PB.1051.1	[U]	Intracellular trafficking, secretion, and vesicular transport	Molecular Function: monooxygenase activity (GO:0004497);; Biological Process: metabolic process (GO:0008152);; Biological Process: cellular process (GO:0009987);; Cellular Component: integral component of membrane (GO:0016021);; Cellular Component: intracellular part (GO:0044424);;	--	--	[RT]	--	--	Deoxyhypusine hydroxylase {ECO:0000255|HAMAP-Rule:MF_03101} GN=ECU06_1490 OS=Encephalitozoon cuniculi (strain GB-M1) PE=3 SV=1	S	Function unknown	hemolysin III-like putative integral membrane protein [Encephalitozoon hellem ATCC 50504]
PB.1608.1	[C]	Energy production and conversion	Cellular Component: fungal-type vacuole membrane (GO:0000329);; Molecular Function: ATP binding (GO:0005524);; Cellular Component: cytosol (GO:0005829);; Biological Process: vacuolar acidification (GO:0007035);; Biological Process: ATP hydrolysis coupled proton transport (GO:0015991);; Cellular Component: proton-transporting V-type ATPase, V1 domain (GO:0033180);; Biological Process: cellular pro…	K02145|0|nce:NCER_101294|K02145 V-type H+-transporting ATPase subunit A [EC:3.6.3.14] | (RefSeq) hypothetical protein	Oxidative phosphorylation (ko00190);Phagosome (ko04145)	[C]	Energy production and conversion	--	V-type proton ATPase catalytic subunit A GN=VMA1 OS=Encephalitozoon cuniculi (strain GB-M1) PE=1 SV=1	C	Energy production and conversion	hypothetical protein NCER_101294 [Nosema ceranae BRL01]
PB.1028.6	--	--	Molecular Function: zinc ion binding (GO:0008270);;	K15691|5.07684e-70|nce:NCER_100899|K15691 E3 ubiquitin-protein ligase RFWD3 [EC:2.3.2.27] | (RefSeq) hypothetical protein	--	--	--	--	--	--	--	hypothetical protein NCER_100899 [Nosema ceranae BRL01]
PB.78.1	--	--	Molecular Function: binding (GO:0005488);; Biological Process: transcription, DNA-templated (GO:0006351);; Biological Process: regulation of gene expression (GO:0010468);; Biological Process: regulation of RNA metabolic process (GO:0051252);;	K15172|3.64693e-102|nce:NCER_101325|K15172 transcription elongation factor SPT5 | (RefSeq) hypothetical protein	--	[K]	Transcription	--	Transcription elongation factor spt5 GN=spt5 OS=Aspergillus oryzae (strain ATCC 42149 / RIB 40) PE=3 SV=1	K	Transcription	hypothetical protein NCER_101325 [Nosema ceranae BRL01]
PB.2122.1	--	--	--	--	--	--	--	--	--	--	--	hypothetical protein NCER_102381 [Nosema ceranae BRL01]
PB.723.1	--	--	--	--	--	--	--	Domain of unknown function (DUF5094)	--	--	--	hypothetical protein NCER_102037 [Nosema ceranae BRL01]
PB.1493.1	--	--	Molecular Function: organic cyclic compound binding (GO:0097159);; Molecular Function: heterocyclic compound binding (GO:1901363);;	--	--	[AJ]	--	RNA recognition motif. (a.k.a. RRM, RBD, or RNP domain)	RRM domain-containing protein ECU09_1470 GN=ECU09_1470 OS=Encephalitozoon cuniculi (strain GB-M1) PE=1 SV=2	S	Function unknown	polyadenylate binding protein [Nosema apis BRL 01]
PB.1303.1	--	--	Molecular Function: lysophospholipase activity (GO:0004622);; Cellular Component: endoplasmic reticulum (GO:0005783);; Biological Process: phosphatidylcholine catabolic process (GO:0034638);; Cellular Component: membrane part (GO:0044425);; Biological Process: regulation of phospholipid biosynthetic process (GO:0071071);;	--	--	[R]	General function prediction only	Bacterial aa3 type cytochrome c oxidase subunit IV	Lysophospholipase NTE1 GN=NTE1 OS=Encephalitozoon cuniculi (strain GB-M1) PE=3 SV=1	S	Function unknown	hypothetical protein NCER_100629 [Nosema ceranae BRL01]
PB.754.1	--	--	--	--	--	--	--	--	--	--	--	hypothetical protein NCER_101060 [Nosema ceranae BRL01]
PB.2066.1	--	--	--	--	--	--	--	--	--	--	--	hypothetical protein NCER_102341 [Nosema ceranae BRL01]
PB.1042.2	[R]	General function prediction only	Biological Process: protein retention in ER lumen (GO:0006621);; Biological Process: ER to Golgi vesicle-mediated transport (GO:0006888);; Biological Process: protein transport (GO:0015031);; Cellular Component: integral component of endoplasmic reticulum membrane (GO:0030176);; Molecular Function: HDEL sequence binding (GO:0045015);;	K10949|8.26752e-155|nce:NCER_101236|K10949 ER lumen protein retaining receptor | (RefSeq) hypothetical protein	--	[A]	RNA processing and modification	WD domain, G-beta repeat;; ER lumen protein retaining receptor;; PQ loop repeat	ER lumen protein-retaining receptor GN=erd2 OS=Schizosaccharomyces pombe (strain 972 / ATCC 24843) PE=3 SV=1	S	Function unknown	hypothetical protein NCER_101236 [Nosema ceranae BRL01]
PB.1625.1	--	--	Molecular Function: DNA binding (GO:0003677);; Molecular Function: ATP-dependent DNA helicase activity (GO:0004003);; Molecular Function: ATP binding (GO:0005524);; Biological Process: nucleobase-containing compound metabolic process (GO:0006139);; Biological Process: DNA duplex unwinding (GO:0032508);;	K11273|6.08908e-47|nce:NCER_101677|K11273 chromosome transmission fidelity protein 1 [EC:3.6.4.13] | (RefSeq) hypothetical protein	--	[L]	Replication, recombination and repair	--	--	L	Replication, recombination and repair	hypothetical protein NCER_101677 [Nosema ceranae BRL01]
PB.15.1	--	--	--	--	--	--	--	--	--	--	--	hypothetical protein NCER_100653 [Nosema ceranae BRL01]
PB.79.3	--	--	Molecular Function: GTP binding (GO:0005525);; Cellular Component: cytoplasm (GO:0005737);; Biological Process: cell cycle (GO:0007049);; Cellular Component: membrane (GO:0016020);; Cellular Component: intracellular organelle (GO:0043229);; Biological Process: cell division (GO:0051301);;	K16944|2.05351e-63|nce:NCER_101327|K16944 septin 7 | (RefSeq) hypothetical protein	--	[DZU]	--	--	Cell division control protein 10 GN=CDC10 OS=Encephalitozoon cuniculi (strain GB-M1) PE=1 SV=2	DZ	Cell cycle control, cell division, chromosome partitioning;; Cytoskeleton	hypothetical protein NCER_101327 [Nosema ceranae BRL01]
PB.2223.1	[G]	Carbohydrate transport and metabolism	Molecular Function: alpha,alpha-trehalase activity (GO:0004555);; Biological Process: trehalose metabolic process (GO:0005991);;	K01194|7.7149e-116|nce:NCER_102598|K01194 alpha,alpha-trehalase [EC:3.2.1.28] | (RefSeq) hypothetical protein	Starch and sucrose metabolism (ko00500)	[G]	Carbohydrate transport and metabolism	--	Probable trehalase GN=NTH2 OS=Ashbya gossypii (strain ATCC 10895 / CBS 109.51 / FGSC 9923 / NRRL PE=3 SV=1	G	Carbohydrate transport and metabolism	hypothetical protein NCER_102598 [Nosema ceranae BRL01]
PB.916.3	--	--	--	--	--	--	--	--	--	O	Posttranslational modification, protein turnover, chaperones	hypothetical protein NCER_102447 [Nosema ceranae BRL01]
PB.1249.1	--	--	Cellular Component: Golgi membrane (GO:0000139);; Molecular Function: SNARE binding (GO:0000149);; Cellular Component: endoplasmic reticulum (GO:0005783);; Biological Process: vesicle fusion (GO:0006906);; Biological Process: Golgi vesicle transport (GO:0048193);; Biological Process: regulation of cellular process (GO:0050794);;	K19998|5.81221e-25|ehe:EHEL_030800|K19998 sec1 family domain-containing protein 1 | (RefSeq) Sec1-like intracellular trafficking and secretion protein	--	[U]	Intracellular trafficking, secretion, and vesicular transport	--	SEC1 family transport protein SLY1 GN=SLY1 OS=Encephalitozoon cuniculi (strain GB-M1) PE=1 SV=1	U	Intracellular trafficking, secretion, and vesicular transport	vesicle protein sorting-associated [Nosema apis BRL 01]
PB.54.1	--	--	Cellular Component: nuclear envelope (GO:0005635);; Cellular Component: integral component of membrane (GO:0016021);;	--	--	--	--	--	--	--	--	hypothetical protein NCER_100094 [Nosema ceranae BRL01]
PB.2020.1	[L]	Replication, recombination and repair	Biological Process: telomere maintenance (GO:0000723);; Molecular Function: double-stranded RNA binding (GO:0003725);; Molecular Function: nuclease activity (GO:0004518);; Molecular Function: ATP binding (GO:0005524);; Cellular Component: nucleus (GO:0005634);; Cellular Component: cytosol (GO:0005829);; Biological Process: DNA repair (GO:0006281);; Biological Process: regulation of translational …	K10846|0|nce:NCER_101536|K10846 DNA excision repair protein ERCC-5 | (RefSeq) hypothetical protein	Nucleotide excision repair (ko03420)	[L]	Replication, recombination and repair	XPG I-region	DNA repair protein RAD2 GN=RAD2 OS=Saccharomyces cerevisiae (strain ATCC 204508 / S288c) PE=1 SV=2	L	Replication, recombination and repair	hypothetical protein NCER_101536 [Nosema ceranae BRL01]
PB.2142.1	--	--	--	--	--	--	--	--	--	--	--	pol polyprotein [Nosema apis BRL 01]
PB.722.1	--	--	Molecular Function: kinase activity (GO:0016301);; Biological Process: phosphorylation (GO:0016310);;	--	--	--	--	--	PH domain-containing protein ECU06_0670 GN=ECU06_0670 OS=Encephalitozoon cuniculi (strain GB-M1) PE=1 SV=1	--	--	hypothetical protein NCER_102038 [Nosema ceranae BRL01]
PB.186.1	--	--	--	--	--	--	--	--	--	--	--	hypothetical protein NCER_101132 [Nosema ceranae BRL01]
PB.2217.1	--	--	--	--	--	--	--	--	--	--	--	hypothetical protein NCER_101215 [Nosema ceranae BRL01]
PB.825.1	--	--	Cellular Component: integral component of membrane (GO:0016021);;	--	--	--	--	--	--	--	--	hypothetical protein NCER_100263 [Nosema ceranae BRL01]
PB.791.1	--	--	--	--	--	--	--	--	--	--	--	hypothetical protein NCER_100291 [Nosema ceranae BRL01]
PB.1390.1	--	--	--	--	--	--	--	--	--	--	--	hypothetical protein NCER_102053 [Nosema ceranae BRL01]
PB.323.1	--	--	--	K03434|2.97224e-49|nce:NCER_100856|K03434 N-acetylglucosaminylphosphatidylinositol deacetylase [EC:3.5.1.89] | (RefSeq) hypothetical protein	Glycosylphosphatidylinositol(GPI)-anchor biosynthesis (ko00563)	[M]	Cell wall/membrane/envelope biogenesis	--	--	S	Function unknown	hypothetical protein NCER_100856 [Nosema ceranae BRL01]
PB.102.2	--	--	--	K02180|2.1641e-74|nce:NCER_100715|K02180 cell cycle arrest protein BUB3 | (RefSeq) hypothetical protein	Cell cycle - yeast (ko04111)	[D]	Cell cycle control, cell division, chromosome partitioning	--	--	S	Function unknown	hypothetical protein NCER_100715 [Nosema ceranae BRL01]
PB.539.1	--	--	Cellular Component: nuclear exosome (RNase complex) (GO:0000176);; Molecular Function: Ran guanyl-nucleotide exchange factor activity (GO:0005087);; Cellular Component: nuclear pore (GO:0005643);; Cellular Component: cytoplasm (GO:0005737);; Biological Process: protein import into nucleus (GO:0006606);; Biological Process: protein targeting to membrane (GO:0006612);; Biological Process: phosphati…	K14293|1.76957e-113|nce:NCER_100194|K14293 importin subunit beta-1 | (RefSeq) hypothetical protein	RNA transport (ko03013)	[YU]	--	--	--	U	Intracellular trafficking, secretion, and vesicular transport	hypothetical protein NCER_100194 [Nosema ceranae BRL01]
PB.482.5	[K]	Transcription	Molecular Function: RNA polymerase II core binding (GO:0000993);; Biological Process: transcriptional open complex formation at RNA polymerase II promoter (GO:0001113);; Molecular Function: RNA polymerase II transcription factor activity, TBP-class protein binding, involved in preinitiation complex assembly (GO:0001129);; Molecular Function: transcription factor activity, core RNA polymerase II r…	K03124|4.18753e-130|nce:NCER_100338|K03124 transcription initiation factor TFIIB | (RefSeq) hypothetical protein	Basal transcription factors (ko03022)	[K]	Transcription	Transcription factor TFIIB repeat	Transcription initiation factor IIB GN=ECU06_1100i OS=Encephalitozoon cuniculi (strain GB-M1) PE=3 SV=1	K	Transcription	hypothetical protein NCER_100338 [Nosema ceranae BRL01]
PB.294.1	[G]	Carbohydrate transport and metabolism	Molecular Function: 6-phosphofructokinase activity (GO:0003872);; Molecular Function: ATP binding (GO:0005524);; Cellular Component: cytosol (GO:0005829);; Biological Process: fructose 6-phosphate metabolic process (GO:0006002);; Molecular Function: metal ion binding (GO:0046872);; Biological Process: glycolytic process through fructose-6-phosphate (GO:0061615);;	K00850|2.02509e-83|nce:NCER_102427|K00850 6-phosphofructokinase 1 [EC:2.7.1.11] | (RefSeq) hypothetical protein	Glycolysis / Gluconeogenesis (ko00010);Pentose phosphate pathway (ko00030);Fructose and mannose metabolism (ko00051);Galactose metabolism (ko00052);Methane metabolism (ko00680);Biosynthesis of antibiotics (ko01130);Carbon metabolism (ko01200);Biosynthesis of amino acids (ko01230);RNA degradation (ko03018)	[G]	Carbohydrate transport and metabolism	--	ATP-dependent 6-phosphofructokinase 1 {ECO:0000255|HAMAP-Rule:MF_03184} GN=pfkA OS=Aspergillus oryzae (strain ATCC 42149 / RIB 40) PE=2 SV=1	G	Carbohydrate transport and metabolism	hypothetical protein NCER_102427 [Nosema ceranae BRL01]
PB.1737.2	--	--	--	--	--	--	--	--	--	--	--	hypothetical protein NCER_102444 [Nosema ceranae BRL01]
PB.491.1	--	--	--	--	--	--	--	--	--	--	--	ribosomal protein l36 [Nosema apis BRL 01]
PB.556.4	[R]	General function prediction only	Cellular Component: exosome (RNase complex) (GO:0000178);; Molecular Function: RNA binding (GO:0003723);; Molecular Function: exonuclease activity (GO:0004527);; Cellular Component: mRNA cleavage and polyadenylation specificity factor complex (GO:0005847);; Biological Process: mRNA polyadenylation (GO:0006378);; Biological Process: nucleic acid phosphodiester bond hydrolysis (GO:0090305);;	K13148|2.65491e-104|nce:NCER_101357|K13148 integrator complex subunit 11 [EC:3.1.27.-] | (RefSeq) hypothetical protein	--	[A]	RNA processing and modification	KH domain	Endoribonuclease YSH1 GN=YSH1 OS=Kluyveromyces lactis (strain ATCC 8585 / CBS 2359 / DSM 70799 / NBRC PE=3 SV=1	J	Translation, ribosomal structure and biogenesis	hypothetical protein NCER_101357 [Nosema ceranae BRL01]
PB.2167.1	--	--	--	--	--	--	--	--	--	--	--	hypothetical protein NCER_102381 [Nosema ceranae BRL01]
PB.1493.5	--	--	Molecular Function: organic cyclic compound binding (GO:0097159);; Molecular Function: heterocyclic compound binding (GO:1901363);;	--	--	[AJ]	--	RNA recognition motif. (a.k.a. RRM, RBD, or RNP domain)	RRM domain-containing protein ECU09_1470 GN=ECU09_1470 OS=Encephalitozoon cuniculi (strain GB-M1) PE=1 SV=2	S	Function unknown	polyadenylate binding protein [Nosema apis BRL 01]
PB.1857.1	[F]	Nucleotide transport and metabolism	Molecular Function: thymidylate kinase activity (GO:0004798);; Molecular Function: ATP binding (GO:0005524);; Cellular Component: nucleus (GO:0005634);; Cellular Component: cytosol (GO:0005829);; Biological Process: dUDP biosynthetic process (GO:0006227);; Biological Process: dTDP biosynthetic process (GO:0006233);; Biological Process: dTTP biosynthetic process (GO:0006235);; Molecular Function: …	K00943|9.14774e-31|nce:NCER_102294|K00943 dTMP kinase [EC:2.7.4.9] | (RefSeq) hypothetical protein	Pyrimidine metabolism (ko00240)	[F]	Nucleotide transport and metabolism	--	Thymidylate kinase GN=tmp1 OS=Schizosaccharomyces pombe (strain 972 / ATCC 24843) PE=2 SV=2	F	Nucleotide transport and metabolism	hypothetical protein NCER_102294 [Nosema ceranae BRL01]
PB.1995.1	--	--	--	--	--	--	--	--	--	--	--	hypothetical protein NCER_102138 [Nosema ceranae BRL01]
PB.1240.1	--	--	Cellular Component: integral component of membrane (GO:0016021);;	--	--	--	--	Domain of unknown function (DUF5092)	--	--	--	hypothetical protein NCER_100212 [Nosema ceranae BRL01]
PB.51.2	[L]	Replication, recombination and repair	Biological Process: DNA catabolic process, endonucleolytic (GO:0000737);; Biological Process: DNA catabolic process, exonucleolytic (GO:0000738);; Molecular Function: DNA binding (GO:0003677);; Molecular Function: DNA-(apurinic or apyrimidinic site) lyase activity (GO:0003906);; Cellular Component: nucleus (GO:0005634);; Cellular Component: mitochondrion (GO:0005739);; Biological Process: base-ex…	K01151|5.30064e-25|nce:NCER_100092|K01151 deoxyribonuclease IV [EC:3.1.21.2] | (RefSeq) hypothetical protein	Base excision repair (ko03410)	[L]	Replication, recombination and repair	--	--	L	Replication, recombination and repair	hypothetical protein NCER_100092 [Nosema ceranae BRL01]
PB.677.1	--	--	Molecular Function: ATP:ADP antiporter activity (GO:0005471);; Molecular Function: ATP binding (GO:0005524);; Biological Process: ADP transport (GO:0015866);; Biological Process: ATP transport (GO:0015867);; Cellular Component: integral component of membrane (GO:0016021);;	K03301|0|nce:NCER_100355|K03301 ATP:ADP antiporter, AAA family | (RefSeq) hypothetical protein	--	--	--	--	ADP,ATP carrier protein 4 GN=NTT4 OS=Encephalitozoon cuniculi (strain GB-M1) PE=1 SV=1	C	Energy production and conversion	hypothetical protein NCER_100355 [Nosema ceranae BRL01]
PB.751.3	--	--	Molecular Function: binding (GO:0005488);; Cellular Component: intracellular part (GO:0044424);;	K09485|0|nce:NCER_102035|K09485 heat shock protein 110kDa | (RefSeq) hypothetical protein	Protein processing in endoplasmic reticulum (ko04141)	[O]	Posttranslational modification, protein turnover, chaperones	Hsp70 protein;; MreB/Mbl protein	Heat shock protein homolog SSE1 GN=SSE1 OS=Encephalitozoon cuniculi (strain GB-M1) PE=1 SV=2	O	Posttranslational modification, protein turnover, chaperones	hypothetical protein NCER_102035 [Nosema ceranae BRL01]
PB.576.1	[J]	Translation, ribosomal structure and biogenesis	Molecular Function: arginine-tRNA ligase activity (GO:0004814);; Molecular Function: ATP binding (GO:0005524);; Biological Process: arginyl-tRNA aminoacylation (GO:0006420);;	K01887|5.03539e-92|nce:NCER_101716|K01887 arginyl-tRNA synthetase [EC:6.1.1.19] | (RefSeq) hypothetical protein	Aminoacyl-tRNA biosynthesis (ko00970)	[J]	Translation, ribosomal structure and biogenesis	--	Arginine--tRNA ligase GN=ECU08_0550 OS=Encephalitozoon cuniculi (strain GB-M1) PE=1 SV=1	J	Translation, ribosomal structure and biogenesis	hypothetical protein NCER_101716 [Nosema ceranae BRL01]
PB.1540.1	--	--	Molecular Function: GTPase activity (GO:0003924);; Molecular Function: GTP binding (GO:0005525);; Cellular Component: mitochondrial inner membrane (GO:0005743);; Biological Process: mitochondrion organization (GO:0007005);; Biological Process: peroxisome organization (GO:0007031);; Biological Process: vacuolar transport (GO:0007034);; Biological Process: protein localization to organelle (GO:0033…	K17065|3.28229e-47|nce:NCER_101752|K17065 dynamin 1-like protein [EC:3.6.5.5] | (RefSeq) hypothetical protein	Regulation of mitophagy - yeast (ko04139)	[UR]	--	--	Vacuolar protein sorting-associated protein 1 GN=VPS1 OS=Saccharomyces cerevisiae (strain ATCC 204508 / S288c) PE=1 SV=2	S	Function unknown	hypothetical protein NCER_101752 [Nosema ceranae BRL01]
PB.1629.1	[L]	Replication, recombination and repair	Molecular Function: ATP binding (GO:0005524);; Cellular Component: nucleus (GO:0005634);; Cellular Component: mitochondrial matrix (GO:0005759);; Biological Process: intracellular sequestering of iron ion (GO:0006880);; Cellular Component: integral component of membrane (GO:0016021);; Biological Process: iron-sulfur cluster assembly (GO:0016226);; Biological Process: protein maturation (GO:005160…	K04043|2.62997e-107|nce:NCER_101680|K04043 molecular chaperone DnaK | (RefSeq) hypothetical protein	RNA degradation (ko03018)	[O]	Posttranslational modification, protein turnover, chaperones	--	Mitochondrial-type heat shock protein 70 GN=HSP70 OS=Encephalitozoon hellem (Microsporidian parasite) PE=3 SV=1	O	Posttranslational modification, protein turnover, chaperones	heat shock protein 70kDa, partial [Nosema ceranae]
PB.2027.22	[J]	Translation, ribosomal structure and biogenesis	Molecular Function: translation elongation factor activity (GO:0003746);; Molecular Function: GTPase activity (GO:0003924);; Molecular Function: GTP binding (GO:0005525);; Cellular Component: cytosol (GO:0005829);; Biological Process: translational elongation (GO:0006414);; Biological Process: ribosome disassembly (GO:0032790);; Biological Process: positive regulation of translation (GO:0045727);…	K03231|0|nce:NCER_101816|K03231 elongation factor 1-alpha | (RefSeq) hypothetical protein	RNA transport (ko03013)	[J]	Translation, ribosomal structure and biogenesis	Elongation factor Tu GTP binding domain;; Elongation factor Tu C-terminal domain;; Gtr1/RagA G protein conserved region;; 50S ribosome-binding GTPase	Elongation factor 1-alpha GN=TEF1 OS=Encephalitozoon cuniculi (strain GB-M1) PE=1 SV=2	J	Translation, ribosomal structure and biogenesis	hypothetical protein NCER_101816 [Nosema ceranae BRL01]
PB.831.1	[J]	Translation, ribosomal structure and biogenesis	Molecular Function: tRNA binding (GO:0000049);; Biological Process: tRNA wobble base cytosine methylation (GO:0002127);; Cellular Component: nucleus (GO:0005634);; Molecular Function: tRNA (cytosine-5-)-methyltransferase activity (GO:0016428);; Biological Process: cellular response to hydrogen peroxide (GO:0070301);;	K15335|1.76103e-46|nce:NCER_101435|K15335 tRNA (cytosine34-C5)-methyltransferase [EC:2.1.1.203] | (RefSeq) hypothetical protein	--	[J]	Translation, ribosomal structure and biogenesis	--	Multisite-specific tRNA:(cytosine-C(5))-methyltransferase GN=NCL1 OS=Saccharomyces cerevisiae (strain ATCC 204508 / S288c) PE=1 SV=1	J	Translation, ribosomal structure and biogenesis	hypothetical protein NCER_101435 [Nosema ceranae BRL01]
PB.1656.4	--	--	Molecular Function: structural constituent of ribosome (GO:0003735);; Biological Process: translation (GO:0006412);; Cellular Component: large ribosomal subunit (GO:0015934);;	K02872|1.04806e-28|nce:NCER_101759|K02872 large subunit ribosomal protein L13Ae | (RefSeq) hypothetical protein	Ribosome (ko03010)	--	--	--	--	--	--	hypothetical protein NCER_101759 [Nosema ceranae BRL01]
PB.1054.6	[O]	Posttranslational modification, protein turnover, chaperones	Molecular Function: ATP binding (GO:0005524);;	K03283|1.26173e-150|nce:NCER_102023|K03283 heat shock 70kDa protein 1/8 | (RefSeq) hypothetical protein	Spliceosome (ko03040);Protein processing in endoplasmic reticulum (ko04141);Endocytosis (ko04144)	[O]	Posttranslational modification, protein turnover, chaperones	Hsp70 protein;; MreB/Mbl protein	Heat shock protein homolog ECU03_0520 GN=ECU03_0520 OS=Encephalitozoon cuniculi (strain GB-M1) PE=1 SV=1	O	Posttranslational modification, protein turnover, chaperones	hypothetical protein NCER_102023 [Nosema ceranae BRL01]
PB.989.1	[J]	Translation, ribosomal structure and biogenesis	Molecular Function: glutamate-tRNA ligase activity (GO:0004818);; Molecular Function: ATP binding (GO:0005524);; Biological Process: tRNA aminoacylation for protein translation (GO:0006418);; Cellular Component: intracellular membrane-bounded organelle (GO:0043231);; Cellular Component: cytoplasmic part (GO:0044444);;	K01885|2.33306e-178|nce:NCER_102160|K01885 glutamyl-tRNA synthetase [EC:6.1.1.17] | (RefSeq) hypothetical protein	Aminoacyl-tRNA biosynthesis (ko00970)	[J]	Translation, ribosomal structure and biogenesis	--	Probable glutamate--tRNA ligase, cytoplasmic GN=NCER_102160 OS=Nosema ceranae (strain BRL01) PE=3 SV=1	J	Translation, ribosomal structure and biogenesis	hypothetical protein NCER_102160 [Nosema ceranae BRL01]
PB.1061.1	[R]	General function prediction only	Cellular Component: signal peptidase complex (GO:0005787);; Biological Process: signal peptide processing (GO:0006465);; Molecular Function: peptidase activity (GO:0008233);; Cellular Component: integral component of membrane (GO:0016021);; Molecular Function: oxidoreductase activity (GO:0016491);; Molecular Function: metal ion binding (GO:0046872);; Biological Process: oxidation-reduction proces…	--	--	--	--	Common central domain of tyrosinase	Meiotic expression up-regulated protein 26 GN=meu26 OS=Schizosaccharomyces pombe (strain 972 / ATCC 24843) PE=2 SV=1	S	Function unknown	Putative tyrosinase-like protein tyr-3 [Nosema bombycis CQ1]
PB.2057.1	--	--	--	--	--	--	--	--	--	--	--	hypothetical protein NCER_101908 [Nosema ceranae BRL01]
PB.1180.1	--	--	Molecular Function: GTP binding (GO:0005525);;	K07955|5.77729e-55|nce:NCER_100123|K07955 ADP-ribosylation factor-like protein 8 | (RefSeq) hypothetical protein	--	[R]	General function prediction only	--	ADP-ribosylation factor 1 GN=ARF1 OS=Saccharomyces cerevisiae (strain ATCC 204508 / S288c) PE=1 SV=3	S	Function unknown	hypothetical protein NCER_100123 [Nosema ceranae BRL01]
PB.1920.3	[FGR]	Nucleotide transport and metabolism;; Carbohydrate transport and metabolism;; General function prediction only	Molecular Function: hydrolase activity (GO:0016787);;	--	--	[T]	Signal transduction mechanisms	HIT domain;; Scavenger mRNA decapping enzyme C-term binding	Hit family protein 1 GN=hnt1 OS=Schizosaccharomyces pombe (strain 972 / ATCC 24843) PE=3 SV=1	FG	Nucleotide transport and metabolism;; Carbohydrate transport and metabolism	hypothetical protein NCER_102211 [Nosema ceranae BRL01]
PB.66.6	--	--	--	K03424|2.1152e-06|nce:NCER_101798|K03424 TatD DNase family protein [EC:3.1.21.-] | (RefSeq) hypothetical protein	--	--	--	--	Putative deoxyribonuclease TATDN1 homolog GN=NCER_101798 OS=Nosema ceranae (strain BRL01) PE=3 SV=1	--	--	--
PB.2027.10	[J]	Translation, ribosomal structure and biogenesis	Molecular Function: translation elongation factor activity (GO:0003746);; Molecular Function: GTPase activity (GO:0003924);; Molecular Function: GTP binding (GO:0005525);; Cellular Component: cytosol (GO:0005829);; Biological Process: translational elongation (GO:0006414);; Biological Process: ribosome disassembly (GO:0032790);; Biological Process: positive regulation of translation (GO:0045727);…	K03231|0|nce:NCER_101816|K03231 elongation factor 1-alpha | (RefSeq) hypothetical protein	RNA transport (ko03013)	[J]	Translation, ribosomal structure and biogenesis	Elongation factor Tu GTP binding domain;; Elongation factor Tu C-terminal domain;; Gtr1/RagA G protein conserved region;; 50S ribosome-binding GTPase;; Elongation factor Tu GTP binding domain;; 50S ribosome-binding GTPase	Elongation factor 1-alpha GN=TEF1 OS=Encephalitozoon cuniculi (strain GB-M1) PE=1 SV=2	J	Translation, ribosomal structure and biogenesis	hypothetical protein NCER_101816 [Nosema ceranae BRL01]
PB.2147.1	--	--	--	--	--	--	--	--	--	--	--	hypothetical protein NCER_102444 [Nosema ceranae BRL01]
PB.763.5	--	--	--	--	--	--	--	--	--	--	--	hypothetical protein NCER_100959 [Nosema ceranae BRL01]
PB.1053.2	[O]	Posttranslational modification, protein turnover, chaperones	Molecular Function: tRNA binding (GO:0000049);; Biological Process: protein import into nucleus, translocation (GO:0000060);; Biological Process: protein polyubiquitination (GO:0000209);; Cellular Component: fungal-type vacuole membrane (GO:0000329);; Biological Process: cytoplasmic translation (GO:0002181);; Molecular Function: ATP binding (GO:0005524);; Cellular Component: nucleus (GO:0005634);…	K03283|0|nce:NCER_102023|K03283 heat shock 70kDa protein 1/8 | (RefSeq) hypothetical protein	Spliceosome (ko03040);Protein processing in endoplasmic reticulum (ko04141);Endocytosis (ko04144)	[O]	Posttranslational modification, protein turnover, chaperones	--	Heat shock protein homolog ECU03_0520 GN=ECU03_0520 OS=Encephalitozoon cuniculi (strain GB-M1) PE=1 SV=1	O	Posttranslational modification, protein turnover, chaperones	hypothetical protein NCER_102023 [Nosema ceranae BRL01]
PB.1000.1	--	--	--	--	--	[S]	Function unknown	--	--	S	Function unknown	hypothetical protein EHEL_021370 [Encephalitozoon hellem ATCC 50504]
PB.484.1	--	--	--	--	--	--	--	--	--	--	--	hypothetical protein NCER_100342 [Nosema ceranae BRL01]
PB.812.4	[J]	Translation, ribosomal structure and biogenesis	Molecular Function: structural constituent of ribosome (GO:0003735);; Cellular Component: ribosome (GO:0005840);; Biological Process: translation (GO:0006412);;	K02962|2.16265e-45|nce:NCER_102204|K02962 small subunit ribosomal protein S17e | (RefSeq) hypothetical protein	Ribosome (ko03010)	[J]	Translation, ribosomal structure and biogenesis	--	40S ribosomal protein S17 GN=RPS17 OS=Encephalitozoon cuniculi (strain GB-M1) PE=1 SV=1	J	Translation, ribosomal structure and biogenesis	hypothetical protein NCER_102204 [Nosema ceranae BRL01]
PB.2040.4	--	--	Molecular Function: nucleotide binding (GO:0000166);;	--	--	--	--	--	--	--	--	hypothetical protein NCER_101405 [Nosema ceranae BRL01]
PB.866.1	--	--	--	--	--	--	--	--	--	--	--	hypothetical protein VICG_00462 [Vittaforma corneae ATCC 50505]
PB.1805.1	--	--	--	--	--	--	--	--	--	--	--	hypothetical protein NCER_101696 [Nosema ceranae BRL01]
PB.781.1	--	--	--	--	--	--	--	--	--	--	--	rib2p [Nosema apis BRL 01]
PB.467.10	--	--	--	--	--	--	--	--	--	--	--	hypothetical protein NCER_101353 [Nosema ceranae BRL01]
PB.1080.1	--	--	--	--	--	--	--	--	--	--	--	hypothetical protein NCER_100793 [Nosema ceranae BRL01]
PB.111.3	[J]	Translation, ribosomal structure and biogenesis	Molecular Function: structural constituent of ribosome (GO:0003735);; Cellular Component: nucleolus (GO:0005730);; Cellular Component: cytosol (GO:0005829);; Cellular Component: ribosome (GO:0005840);; Biological Process: translation (GO:0006412);; Molecular Function: rRNA binding (GO:0019843);;	K02987|5.20837e-39|nce:NCER_101255|K02987 small subunit ribosomal protein S4e | (RefSeq) hypothetical protein	Ribosome (ko03010)	[J]	Translation, ribosomal structure and biogenesis	Ribosomal family S4e	40S ribosomal protein S4-B GN=rps4b OS=Schizosaccharomyces pombe (strain 972 / ATCC 24843) PE=1 SV=1	J	Translation, ribosomal structure and biogenesis	hypothetical protein NCER_101255 [Nosema ceranae BRL01]
PB.1140.1	--	--	Cellular Component: intracellular (GO:0005622);; Molecular Function: zinc ion binding (GO:0008270);;	--	--	[O]	Posttranslational modification, protein turnover, chaperones	--	--	S	Function unknown	hypothetical protein NCER_100518 [Nosema ceranae BRL01]
PB.153.2	--	--	Cellular Component: cytoplasm (GO:0005737);; Molecular Function: hydrolase activity, acting on ester bonds (GO:0016788);; Biological Process: D-amino acid catabolic process (GO:0019478);;	K07560|3.98432e-59|nce:NCER_100166|K07560 D-tyrosyl-tRNA(Tyr) deacylase [EC:3.1.-.-] | (RefSeq) hypothetical protein	--	--	--	--	--	--	--	hypothetical protein NCER_100166 [Nosema ceranae BRL01]
PB.17.1	[J]	Translation, ribosomal structure and biogenesis	Molecular Function: asparagine-tRNA ligase activity (GO:0004816);; Molecular Function: ATP binding (GO:0005524);; Cellular Component: cytoplasm (GO:0005737);; Biological Process: asparaginyl-tRNA aminoacylation (GO:0006421);; Cellular Component: integral component of membrane (GO:0016021);;	K01893|2.91531e-122|nce:NCER_100652|K01893 asparaginyl-tRNA synthetase [EC:6.1.1.22] | (RefSeq) hypothetical protein	Aminoacyl-tRNA biosynthesis (ko00970)	[J]	Translation, ribosomal structure and biogenesis	--	Probable asparagine--tRNA ligase, cytoplasmic GN=NCER_100652 OS=Nosema ceranae (strain BRL01) PE=3 SV=1	J	Translation, ribosomal structure and biogenesis	hypothetical protein NCER_100652 [Nosema ceranae BRL01]
PB.476.2	--	--	Cellular Component: nucleus (GO:0005634);; Biological Process: carbohydrate metabolic process (GO:0005975);; Molecular Function: racemase and epimerase activity, acting on carbohydrates and derivatives (GO:0016857);;	K01783|2.73679e-18|nce:NCER_100333|K01783 ribulose-phosphate 3-epimerase [EC:5.1.3.1] | (RefSeq) hypothetical protein	Pentose phosphate pathway (ko00030);Pentose and glucuronate interconversions (ko00040);Biosynthesis of antibiotics (ko01130);Carbon metabolism (ko01200);Biosynthesis of amino acids (ko01230)	--	--	--	--	--	--	hypothetical protein NCER_100333 [Nosema ceranae BRL01]
PB.2028.1	[J]	Translation, ribosomal structure and biogenesis	Molecular Function: translation elongation factor activity (GO:0003746);; Molecular Function: GTPase activity (GO:0003924);; Molecular Function: GTP binding (GO:0005525);; Cellular Component: cytosol (GO:0005829);; Biological Process: translational elongation (GO:0006414);; Biological Process: ribosome disassembly (GO:0032790);; Biological Process: positive regulation of translation (GO:0045727);…	K03231|0|nce:NCER_101816|K03231 elongation factor 1-alpha | (RefSeq) hypothetical protein	RNA transport (ko03013)	[J]	Translation, ribosomal structure and biogenesis	--	Elongation factor 1-alpha GN=TEF1 OS=Encephalitozoon cuniculi (strain GB-M1) PE=1 SV=2	J	Translation, ribosomal structure and biogenesis	hypothetical protein NCER_101816 [Nosema ceranae BRL01]
PB.2186.1	--	--	--	--	--	--	--	--	--	JO	Translation, ribosomal structure and biogenesis;; Posttranslational modification, protein turnover, chaperones	ac transposable element-derived protein 4 [Nosema apis BRL 01]
PB.1952.1	--	--	--	--	--	--	--	--	--	--	--	hypothetical protein NAPIS_ORF02615 [Nosema apis BRL 01]
PB.1915.5	[O]	Posttranslational modification, protein turnover, chaperones	Molecular Function: ATP binding (GO:0005524);;	--	--	[O]	Posttranslational modification, protein turnover, chaperones	Hsp70 protein	Heat shock protein ECU02_0100 GN=ECU02_0100 OS=Encephalitozoon cuniculi (strain GB-M1) PE=1 SV=2	O	Posttranslational modification, protein turnover, chaperones	hypothetical protein NCER_101994 [Nosema ceranae BRL01]
PB.1357.5	--	--	--	--	--	--	--	--	--	--	--	hypothetical protein NCER_100399 [Nosema ceranae BRL01]
PB.980.1	--	--	Molecular Function: ATP binding (GO:0005524);; Biological Process: mismatch repair (GO:0006298);; Molecular Function: mismatched DNA binding (GO:0030983);;	K08735|0|nce:NCER_100600|K08735 DNA mismatch repair protein MSH2 | (RefSeq) hypothetical protein	Mismatch repair (ko03430)	[L]	Replication, recombination and repair	--	--	L	Replication, recombination and repair	hypothetical protein NCER_100600 [Nosema ceranae BRL01]
PB.2151.1	--	--	--	--	--	--	--	--	--	--	--	Poly(A) RNA polymerase protein 1 [Nosema bombycis CQ1]
PB.1946.1	--	--	--	--	--	--	--	--	--	--	--	hypothetical protein NCER_100678 [Nosema ceranae BRL01]
PB.553.1	--	--	--	--	--	--	--	--	--	--	--	hypothetical protein NCER_101361 [Nosema ceranae BRL01]
PB.2259.1	--	--	--	--	--	--	--	--	--	--	--	hypothetical protein NCER_102121 [Nosema ceranae BRL01]
PB.533.1	[J]	Translation, ribosomal structure and biogenesis	Molecular Function: nucleotide binding (GO:0000166);; Molecular Function: RNA binding (GO:0003723);; Cellular Component: nucleus (GO:0005634);; Cellular Component: cytoplasm (GO:0005737);; Biological Process: regulation of translation (GO:0006417);;	K13126|2.28665e-46|nce:NCER_101231|K13126 polyadenylate-binding protein | (RefSeq) hypothetical protein	RNA transport (ko03013);mRNA surveillance pathway (ko03015);RNA degradation (ko03018)	[AJ]	--	--	Polyadenylate-binding protein, cytoplasmic and nuclear GN=PAB1 OS=Encephalitozoon cuniculi (strain GB-M1) PE=1 SV=1	S	Function unknown	hypothetical protein NCER_101231 [Nosema ceranae BRL01]
PB.961.3	--	--	--	--	--	--	--	--	--	S	Function unknown	transposable element Tcb2 transposase, partial [Rhizoctonia solani AG-3 Rhs1AP]
PB.573.1	--	--	Cellular Component: U2-type spliceosomal complex (GO:0005684);;	--	--	--	--	--	--	--	--	hypothetical protein NCER_100621 [Nosema ceranae BRL01]
PB.1133.1	--	--	Biological Process: tRNA 5'-leader removal (GO:0001682);; Molecular Function: ribonuclease P activity (GO:0004526);; Biological Process: RNA phosphodiester bond hydrolysis, endonucleolytic (GO:0090502);;	--	--	[A]	RNA processing and modification	--	--	J	Translation, ribosomal structure and biogenesis	hypothetical protein NCER_101272 [Nosema ceranae BRL01]
PB.1438.2	--	--	Molecular Function: DNA clamp loader activity (GO:0003689);; Molecular Function: ATP binding (GO:0005524);; Cellular Component: DNA replication factor C complex (GO:0005663);; Biological Process: DNA replication (GO:0006260);; Biological Process: DNA repair (GO:0006281);;	K10754|6.01783e-164|nce:NCER_101643|K10754 replication factor C subunit 1 | (RefSeq) hypothetical protein	DNA replication (ko03030);Nucleotide excision repair (ko03420);Mismatch repair (ko03430)	[L]	Replication, recombination and repair	--	Replication factor C subunit 1 GN=YOR50-7 OS=Saccharomyces cerevisiae (strain ATCC 204508 / S288c) PE=1 SV=1	S	Function unknown	hypothetical protein NCER_101643 [Nosema ceranae BRL01]
PB.2203.1	--	--	Cellular Component: integral component of membrane (GO:0016021);;	--	--	--	--	Plasma-membrane choline transporter	--	--	--	hypothetical protein NCER_102200 [Nosema ceranae BRL01]
PB.1903.1	--	--	Molecular Function: structural constituent of ribosome (GO:0003735);; Cellular Component: ribosome (GO:0005840);; Biological Process: translation (GO:0006412);;	K02891|1.39323e-63|nce:NCER_102637|K02891 large subunit ribosomal protein L22e | (RefSeq) hypothetical protein	Ribosome (ko03010)	[J]	Translation, ribosomal structure and biogenesis	--	60S ribosomal protein L22 GN=RPL22 OS=Encephalitozoon cuniculi (strain GB-M1) PE=1 SV=1	J	Translation, ribosomal structure and biogenesis	hypothetical protein NCER_102637 [Nosema ceranae BRL01]
PB.1407.1	--	--	Cellular Component: integral component of membrane (GO:0016021);;	--	--	--	--	--	--	--	--	hypothetical protein NCER_100730 [Nosema ceranae BRL01]
PB.1292.3	--	--	Molecular Function: ATP:ADP antiporter activity (GO:0005471);; Molecular Function: ATP binding (GO:0005524);; Biological Process: ADP transport (GO:0015866);; Biological Process: ATP transport (GO:0015867);; Cellular Component: integral component of membrane (GO:0016021);;	K03301|3.62905e-23|nce:NCER_101299|K03301 ATP:ADP antiporter, AAA family | (RefSeq) hypothetical protein	--	--	--	--	ADP,ATP carrier protein 2 GN=NTT2 OS=Encephalitozoon cuniculi (strain GB-M1) PE=1 SV=1	--	--	hypothetical protein NCER_101299 [Nosema ceranae BRL01]
PB.1863.3	--	--	Molecular Function: 3'-5'-exoribonuclease activity (GO:0000175);; Biological Process: exonucleolytic trimming to generate mature 3'-end of 5.8S rRNA from tricistronic rRNA transcript (SSU-rRNA, 5.8S rRNA, LSU-rRNA) (GO:0000467);; Molecular Function: nucleic acid binding (GO:0003676);; Biological Process: U5 snRNA 3'-end processing (GO:0034476);;	K14570|8.3137e-167|nce:NCER_100757|K14570 RNA exonuclease 1 [EC:3.1.-.-] | (RefSeq) hypothetical protein	Ribosome biogenesis in eukaryotes (ko03008)	[L]	Replication, recombination and repair	--	RNA exonuclease 3 GN=REX3 OS=Yarrowia lipolytica (strain CLIB 122 / E 150) PE=3 SV=1	L	Replication, recombination and repair	hypothetical protein NCER_100757 [Nosema ceranae BRL01]
PB.1438.3	--	--	Molecular Function: DNA clamp loader activity (GO:0003689);; Molecular Function: ATP binding (GO:0005524);; Cellular Component: DNA replication factor C complex (GO:0005663);; Biological Process: DNA replication (GO:0006260);; Biological Process: DNA repair (GO:0006281);;	K10754|2.64581e-35|nce:NCER_101643|K10754 replication factor C subunit 1 | (RefSeq) hypothetical protein	DNA replication (ko03030);Nucleotide excision repair (ko03420);Mismatch repair (ko03430)	--	--	--	--	--	--	hypothetical protein NCER_101643 [Nosema ceranae BRL01]
PB.751.6	--	--	Molecular Function: binding (GO:0005488);; Cellular Component: intracellular part (GO:0044424);;	K09485|0|nce:NCER_102035|K09485 heat shock protein 110kDa | (RefSeq) hypothetical protein	Protein processing in endoplasmic reticulum (ko04141)	[O]	Posttranslational modification, protein turnover, chaperones	Hsp70 protein;; MreB/Mbl protein	Heat shock protein homolog SSE1 GN=SSE1 OS=Encephalitozoon cuniculi (strain GB-M1) PE=1 SV=2	O	Posttranslational modification, protein turnover, chaperones	hypothetical protein NCER_102035 [Nosema ceranae BRL01]
PB.1098.1	--	--	--	--	--	--	--	--	--	S	Function unknown	hypothetical protein H312_03657 [Anncaliia algerae PRA339]
PB.41.21	--	--	--	K03695|2.69075e-18|nce:NCER_101322|K03695 ATP-dependent Clp protease ATP-binding subunit ClpB | (RefSeq) hypothetical protein	--	--	--	--	--	--	--	hypothetical protein NCER_101322 [Nosema ceranae BRL01]
PB.66.2	[N]	Cell motility	Biological Process: DNA catabolic process, exonucleolytic (GO:0000738);; Cellular Component: nucleus (GO:0005634);; Cellular Component: cytoplasm (GO:0005737);; Biological Process: apoptotic DNA fragmentation (GO:0006309);; Molecular Function: 3'-5'-exodeoxyribonuclease activity (GO:0008296);; Molecular Function: endodeoxyribonuclease activity, producing 5'-phosphomonoesters (GO:0016888);; Biolog…	K03424|5.52926e-158|nce:NCER_101798|K03424 TatD DNase family protein [EC:3.1.21.-] | (RefSeq) hypothetical protein	--	[L]	Replication, recombination and repair	--	Putative deoxyribonuclease TATDN1 homolog GN=NCER_101798 OS=Nosema ceranae (strain BRL01) PE=3 SV=1	L	Replication, recombination and repair	hypothetical protein NCER_101798 [Nosema ceranae BRL01]
PB.1251.1	[T]	Signal transduction mechanisms	Molecular Function: protein serine/threonine kinase activity (GO:0004674);; Molecular Function: ATP binding (GO:0005524);; Cellular Component: nucleus (GO:0005634);; Biological Process: DNA repair (GO:0006281);; Biological Process: protein phosphorylation (GO:0006468);;	K14758|1.69e-123|nce:NCER_100199|K14758 casein kinase I homolog HRR25 [EC:2.7.11.1] | (RefSeq) hypothetical protein	Ribosome biogenesis in eukaryotes (ko03008)	[T]	Signal transduction mechanisms	--	Probable casein kinase I homolog ECU03_0910 GN=ECU03_0910 OS=Encephalitozoon cuniculi (strain GB-M1) PE=3 SV=2	T	Signal transduction mechanisms	hypothetical protein NCER_100199 [Nosema ceranae BRL01]
PB.1120.1	--	--	Cellular Component: Golgi membrane (GO:0000139);; Molecular Function: structural molecule activity (GO:0005198);; Cellular Component: cytosol (GO:0005829);; Biological Process: intracellular protein transport (GO:0006886);; Biological Process: nuclear envelope organization (GO:0006998);; Cellular Component: COPII vesicle coat (GO:0030127);; Biological Process: COPII-coated vesicle budding (GO:009…	K14005|1.73847e-161|nce:NCER_100697|K14005 protein transport protein SEC31 | (RefSeq) hypothetical protein	Protein processing in endoplasmic reticulum (ko04141)	[U]	Intracellular trafficking, secretion, and vesicular transport	--	--	U	Intracellular trafficking, secretion, and vesicular transport	hypothetical protein NCER_100697 [Nosema ceranae BRL01]
PB.2184.1	--	--	--	--	--	--	--	--	--	S	Function unknown	hypothetical protein H311_02487 [Anncaliia algerae PRA109]
PB.984.4	--	--	--	--	--	--	--	--	--	S	Function unknown	putative senescence-associated protein [Cupressus sempervirens]
PB.377.1	--	--	Cellular Component: integral component of membrane (GO:0016021);;	--	--	--	--	--	--	--	--	hypothetical protein NCER_100266 [Nosema ceranae BRL01]
PB.1778.1	--	--	--	--	--	--	--	--	--	--	--	hypothetical protein NCER_101606 [Nosema ceranae BRL01]
PB.548.1	--	--	Molecular Function: nucleotide binding (GO:0000166);; Biological Process: DNA catabolic process, exonucleolytic (GO:0000738);; Molecular Function: double-stranded DNA binding (GO:0003690);; Molecular Function: single-stranded DNA binding (GO:0003697);; Molecular Function: DNA-directed DNA polymerase activity (GO:0003887);; Biological Process: leading strand elongation (GO:0006272);; Biological Pr…	K02324|4.35064e-74|nce:NCER_100184|K02324 DNA polymerase epsilon subunit 1 [EC:2.7.7.7] | (RefSeq) hypothetical protein	Purine metabolism (ko00230);Pyrimidine metabolism (ko00240);DNA replication (ko03030);Base excision repair (ko03410);Nucleotide excision repair (ko03420)	[L]	Replication, recombination and repair	--	--	L	Replication, recombination and repair	hypothetical protein NCER_100184 [Nosema ceranae BRL01]
PB.1916.1	--	--	--	--	--	--	--	--	--	--	--	hypothetical protein NCER_102379 [Nosema ceranae BRL01]
PB.1698.6	--	--	--	K12604|2.29113e-26|nce:NCER_100883|K12604 CCR4-NOT transcription complex subunit 1 | (RefSeq) hypothetical protein	RNA degradation (ko03018)	--	--	--	--	--	--	hypothetical protein NCER_100883 [Nosema ceranae BRL01]
PB.1940.1	--	--	--	--	--	--	--	--	--	--	--	hypothetical protein NCER_102306 [Nosema ceranae BRL01]
PB.1966.1	--	--	--	--	--	--	--	--	--	--	--	hypothetical protein NCER_102380 [Nosema ceranae BRL01]
PB.1575.6	--	--	--	--	--	--	--	--	--	--	--	hypothetical protein NCER_101785 [Nosema ceranae BRL01]
PB.368.8	--	--	Molecular Function: DNA binding (GO:0003677);;	--	--	--	--	--	--	--	--	hypothetical protein NCER_100273 [Nosema ceranae BRL01]
PB.810.1	--	--	--	K16803|4.46122e-92|nce:NCER_101395|K16803 cytoskeleton-associated protein 5 | (RefSeq) hypothetical protein	--	[Z]	Cytoskeleton	--	--	S	Function unknown	hypothetical protein NCER_101395 [Nosema ceranae BRL01]
PB.1221.1	--	--	--	--	--	--	--	--	--	--	--	hypothetical protein NCER_100845 [Nosema ceranae BRL01]
PB.861.1	--	--	Molecular Function: protein serine/threonine kinase activity (GO:0004674);; Molecular Function: ATP binding (GO:0005524);; Biological Process: protein phosphorylation (GO:0006468);;	K18670|2.61567e-19|nce:NCER_100019|K18670 dual specificity protein kinase YAK1 [EC:2.7.12.1] | (RefSeq) hypothetical protein	--	--	--	--	--	--	--	hypothetical protein NCER_100019 [Nosema ceranae BRL01]
PB.240.1	--	--	Molecular Function: GTPase activity (GO:0003924);; Molecular Function: structural constituent of cytoskeleton (GO:0005200);; Molecular Function: GTP binding (GO:0005525);; Cellular Component: cytoplasm (GO:0005737);; Cellular Component: microtubule (GO:0005874);; Biological Process: microtubule-based process (GO:0007017);;	K07375|0|nce:NCER_101053|K07375 tubulin beta | (RefSeq) hypothetical protein	Phagosome (ko04145)	[Z]	Cytoskeleton	Tubulin/FtsZ family, GTPase domain;; Misato Segment II tubulin-like domain;; Tubulin C-terminal domain	Tubulin beta chain GN=TUB2 OS=Encephalitozoon cuniculi (strain GB-M1) PE=1 SV=1	Z	Cytoskeleton	hypothetical protein NCER_101053 [Nosema ceranae BRL01]
PB.1701.2	--	--	Molecular Function: chromatin binding (GO:0003682);; Cellular Component: transcription factor TFIID complex (GO:0005669);; Cellular Component: cytosol (GO:0005829);; Biological Process: transcription from RNA polymerase II promoter (GO:0006366);; Cellular Component: cell division site (GO:0032153);;	K03128|2.39544e-133|nce:NCER_101163|K03128 transcription initiation factor TFIID subunit 2 | (RefSeq) hypothetical protein	Basal transcription factors (ko03022)	--	--	--	--	--	--	hypothetical protein NCER_101163 [Nosema ceranae BRL01]
PB.1751.1	--	--	Cellular Component: mitochondrion (GO:0005739);; Cellular Component: cytosol (GO:0005829);; Cellular Component: mRNA cleavage factor complex (GO:0005849);; Biological Process: mRNA polyadenylation (GO:0006378);; Biological Process: mRNA cleavage (GO:0006379);; Molecular Function: protein heterodimerization activity (GO:0046982);; Biological Process: response to DNA damage checkpoint signaling (GO…	K14408|1.73262e-68|nce:NCER_101099|K14408 cleavage stimulation factor subunit 3 | (RefSeq) hypothetical protein	mRNA surveillance pathway (ko03015)	--	--	--	--	--	--	hypothetical protein NCER_101099 [Nosema ceranae BRL01]
PB.1759.1	--	--	--	--	--	--	--	--	--	S	Function unknown	transposase [Nosema bombycis]
PB.1455.1	--	--	--	--	--	--	--	--	--	--	--	hypothetical protein NCER_100817 [Nosema ceranae BRL01]
PB.621.1	[J]	Translation, ribosomal structure and biogenesis	Molecular Function: nucleic acid binding (GO:0003676);; Molecular Function: lysine-tRNA ligase activity (GO:0004824);; Molecular Function: ATP binding (GO:0005524);; Cellular Component: mitochondrion (GO:0005739);; Biological Process: tRNA import into mitochondrion (GO:0016031);; Biological Process: mitochondrial lysyl-tRNA aminoacylation (GO:0070154);;	K04567|1.07023e-166|nce:NCER_100909|K04567 lysyl-tRNA synthetase, class II [EC:6.1.1.6] | (RefSeq) hypothetical protein	Aminoacyl-tRNA biosynthesis (ko00970)	[J]	Translation, ribosomal structure and biogenesis	--	Probable lysine--tRNA ligase, cytoplasmic GN=NCER_100909 OS=Nosema ceranae (strain BRL01) PE=3 SV=1	J	Translation, ribosomal structure and biogenesis	hypothetical protein NCER_100909 [Nosema ceranae BRL01]
PB.1698.3	--	--	Biological Process: single-organism cellular process (GO:0044763);;	K12604|0|nce:NCER_100883|K12604 CCR4-NOT transcription complex subunit 1 | (RefSeq) hypothetical protein	RNA degradation (ko03018)	[K]	Transcription	--	General negative regulator of transcription subunit 1 GN=not1 OS=Schizosaccharomyces pombe (strain 972 / ATCC 24843) PE=1 SV=1	K	Transcription	hypothetical protein NCER_100883 [Nosema ceranae BRL01]
PB.2028.3	[J]	Translation, ribosomal structure and biogenesis	Molecular Function: translation elongation factor activity (GO:0003746);; Molecular Function: GTPase activity (GO:0003924);; Molecular Function: GTP binding (GO:0005525);; Cellular Component: cytosol (GO:0005829);; Biological Process: translational elongation (GO:0006414);; Biological Process: ribosome disassembly (GO:0032790);; Biological Process: positive regulation of translation (GO:0045727);…	K03231|0|nce:NCER_101816|K03231 elongation factor 1-alpha | (RefSeq) hypothetical protein	RNA transport (ko03013)	[J]	Translation, ribosomal structure and biogenesis	--	Elongation factor 1-alpha GN=TEF1 OS=Encephalitozoon cuniculi (strain GB-M1) PE=1 SV=2	J	Translation, ribosomal structure and biogenesis	hypothetical protein NCER_101816 [Nosema ceranae BRL01]
PB.341.1	--	--	Molecular Function: acid phosphatase activity (GO:0003993);; Biological Process: dephosphorylation (GO:0016311);;	--	--	[I]	Lipid transport and metabolism	--	--	S	Function unknown	hypothetical protein NCER_100710 [Nosema ceranae BRL01]
PB.920.4	[U]	Intracellular trafficking, secretion, and vesicular transport	Cellular Component: integral component of membrane (GO:0016021);; Biological Process: cytolysis (GO:0019835);;	--	--	[RT]	--	--	--	S	Function unknown	hemolysin-III-like protein [Encephalitozoon romaleae SJ-2008]
PB.1216.1	--	--	--	--	--	--	--	--	--	--	--	hypothetical protein NCER_100844 [Nosema ceranae BRL01]
PB.1820.1	--	--	--	--	--	--	--	--	--	--	--	hypothetical protein NCER_101953 [Nosema ceranae BRL01]
PB.808.1	--	--	Cellular Component: integral component of membrane (GO:0016021);;	--	--	--	--	--	--	G	Carbohydrate transport and metabolism	hypothetical protein NCER_101394 [Nosema ceranae BRL01]
PB.784.1	--	--	Biological Process: GPI anchor biosynthetic process (GO:0006506);; Cellular Component: integral component of membrane (GO:0016021);; Molecular Function: glucosaminyl-phosphotidylinositol O-acyltransferase activity (GO:0032216);; Cellular Component: nuclear outer membrane-endoplasmic reticulum membrane network (GO:0042175);;	K05283|5.60303e-92|nce:NCER_100915|K05283 phosphatidylinositol glycan, class W [EC:2.3.-.-] | (RefSeq) hypothetical protein	Glycosylphosphatidylinositol(GPI)-anchor biosynthesis (ko00563)	[S]	Function unknown	--	GPI-anchored wall transfer protein 1 GN=GWT1 OS=Gibberella zeae (strain PH-1 / ATCC MYA-4620 / FGSC 9075 / NRRL 31084) PE=3 SV=1	S	Function unknown	hypothetical protein NCER_100915 [Nosema ceranae BRL01]
PB.115.1	--	--	--	K04739|9.30379e-98|nce:NCER_101220|K04739 cAMP-dependent protein kinase regulator | (RefSeq) hypothetical protein	--	[T]	Signal transduction mechanisms	--	--	T	Signal transduction mechanisms	hypothetical protein NCER_101220 [Nosema ceranae BRL01]
PB.960.1	--	--	--	--	--	--	--	--	--	S	Function unknown	hypothetical protein RO3G_07873 [Rhizopus delemar RA 99-880]
PB.1932.1	--	--	Molecular Function: ATP binding (GO:0005524);; Molecular Function: kinase activity (GO:0016301);; Biological Process: phosphorylation (GO:0016310);;	K06640|3.65361e-57|nce:NCER_101332|K06640 serine/threonine-protein kinase ATR [EC:2.7.11.1] | (RefSeq) hypothetical protein	--	--	--	--	--	--	--	hypothetical protein NCER_101332 [Nosema ceranae BRL01]
PB.671.1	--	--	Cellular Component: integral component of membrane (GO:0016021);;	--	--	[Q]	Secondary metabolites biosynthesis, transport and catabolism	--	--	S	Function unknown	hypothetical protein NCER_100360 [Nosema ceranae BRL01]
PB.1114.1	[K]	Transcription	Molecular Function: RNA polymerase I activity (GO:0001054);; Biological Process: transcription, RNA-templated (GO:0001172);; Molecular Function: DNA binding (GO:0003677);; Cellular Component: DNA-directed RNA polymerase II, core complex (GO:0005665);; Cellular Component: DNA-directed RNA polymerase III complex (GO:0005666);; Cellular Component: DNA-directed RNA polymerase I complex (GO:0005736);;…	K03014|1.16025e-14|ecu:ECU08_0320|K03014 DNA-directed RNA polymerases I, II, and III subunit RPABC2 | (RefSeq) DNA-DIRECTED RNA POLYMERASE I	Purine metabolism (ko00230);Pyrimidine metabolism (ko00240);RNA polymerase (ko03020)	[K]	Transcription	--	DNA-directed RNA polymerases I, II, and III subunit RPABC2 GN=P9677.8 OS=Saccharomyces cerevisiae (strain ATCC 204508 / S288c) PE=1 SV=1	K	Transcription	dna-directed rna polymerase subunit k [Nosema apis BRL 01]
PB.1330.1	--	--	--	--	--	--	--	--	--	--	--	hypothetical protein NCER_101562 [Nosema ceranae BRL01]
PB.738.1	--	--	Cellular Component: membrane (GO:0016020);;	--	--	--	--	--	--	--	--	hypothetical protein NCER_101883 [Nosema ceranae BRL01]
PB.2047.1	[F]	Nucleotide transport and metabolism	Molecular Function: CTP synthase activity (GO:0003883);; Molecular Function: ATP binding (GO:0005524);; Biological Process: glutamine metabolic process (GO:0006541);; Biological Process: 'de novo' CTP biosynthetic process (GO:0044210);;	K01937|0|nce:NCER_101402|K01937 CTP synthase [EC:6.3.4.2] | (RefSeq) hypothetical protein	Pyrimidine metabolism (ko00240)	[F]	Nucleotide transport and metabolism	--	CTP synthase GN=ECU11_0880 OS=Encephalitozoon cuniculi (strain GB-M1) PE=3 SV=1	F	Nucleotide transport and metabolism	hypothetical protein NCER_101402 [Nosema ceranae BRL01]
PB.161.1	--	--	Cellular Component: incipient cellular bud site (GO:0000131);; Molecular Function: chitin synthase activity (GO:0004100);; Cellular Component: cellular bud neck (GO:0005935);; Cellular Component: integral component of membrane (GO:0016021);; Cellular Component: mating projection tip (GO:0043332);; Cellular Component: chitosome (GO:0045009);;	K00698|7.89295e-139|nce:NCER_100175|K00698 chitin synthase [EC:2.4.1.16] | (RefSeq) hypothetical protein	Amino sugar and nucleotide sugar metabolism (ko00520)	[M]	Cell wall/membrane/envelope biogenesis	--	Chitin synthase 1 GN=CHS1 OS=Encephalitozoon cuniculi (strain GB-M1) PE=2 SV=1	M	Cell wall/membrane/envelope biogenesis	hypothetical protein NCER_100175 [Nosema ceranae BRL01]
PB.1468.2	--	--	--	--	--	--	--	--	--	--	--	hypothetical protein NCER_102143 [Nosema ceranae BRL01]
PB.567.1	--	--	Cellular Component: histone acetyltransferase complex (GO:0000123);; Biological Process: chromatin organization (GO:0006325);; Biological Process: regulation of transcription, DNA-templated (GO:0006355);; Molecular Function: N-acetyltransferase activity (GO:0008080);; Cellular Component: protein complex (GO:0043234);; Biological Process: cellular macromolecule metabolic process (GO:0044260);; Bio…	K06062|3.24e-23|nce:NCER_100616|K06062 histone acetyltransferase [EC:2.3.1.48] | (RefSeq) hypothetical protein	--	[BK]	--	--	Histone acetyltransferase gcn5 GN=gcn5 OS=Schizosaccharomyces pombe (strain 972 / ATCC 24843) PE=1 SV=1	BK	Chromatin structure and dynamics;; Transcription	hypothetical protein NCER_100616 [Nosema ceranae BRL01]
PB.1698.5	--	--	--	K12604|3.05957e-81|nce:NCER_100883|K12604 CCR4-NOT transcription complex subunit 1 | (RefSeq) hypothetical protein	RNA degradation (ko03018)	[K]	Transcription	--	--	K	Transcription	hypothetical protein NCER_100883 [Nosema ceranae BRL01]
PB.1683.1	--	--	Cellular Component: nucleolus (GO:0005730);; Biological Process: ribosome biogenesis (GO:0042254);;	K14843|1.49345e-54|nce:NCER_101014|K14843 pescadillo | (RefSeq) hypothetical protein	--	[A]	RNA processing and modification	--	--	J	Translation, ribosomal structure and biogenesis	hypothetical protein NCER_101014 [Nosema ceranae BRL01]
PB.1161.5	--	--	--	--	--	--	--	--	--	--	--	hypothetical protein NBO_28g0013 [Nosema bombycis CQ1]
PB.194.1	--	--	Molecular Function: DNA binding (GO:0003677);; Molecular Function: ATP binding (GO:0005524);; Cellular Component: nucleus (GO:0005634);; Cellular Component: DNA replication factor C complex (GO:0005663);; Cellular Component: cytosol (GO:0005829);; Biological Process: leading strand elongation (GO:0006272);; Biological Process: sister chromatid cohesion (GO:0007062);; Molecular Function: transfera…	K10755|1.88635e-59|nce:NCER_100948|K10755 replication factor C subunit 2/4 | (RefSeq) hypothetical protein	DNA replication (ko03030);Nucleotide excision repair (ko03420);Mismatch repair (ko03430)	[L]	Replication, recombination and repair	Replication factor C C-terminal domain	Replication factor C subunit 4 GN=RFC4 OS=Encephalitozoon cuniculi (strain GB-M1) PE=1 SV=1	L	Replication, recombination and repair	hypothetical protein NCER_100948 [Nosema ceranae BRL01]
PB.474.2	[J]	Translation, ribosomal structure and biogenesis	Molecular Function: mRNA binding (GO:0003729);; Molecular Function: structural constituent of ribosome (GO:0003735);; Cellular Component: plasma membrane (GO:0005886);; Biological Process: translation (GO:0006412);; Cellular Component: cytosolic large ribosomal subunit (GO:0022625);;	K02885|1.79067e-71|nce:NCER_100331|K02885 large subunit ribosomal protein L19e | (RefSeq) hypothetical protein	Ribosome (ko03010)	[J]	Translation, ribosomal structure and biogenesis	Ribosomal protein L19e	60S ribosomal protein L19-B GN=YBL0424 OS=Saccharomyces cerevisiae (strain ATCC 204508 / S288c) PE=1 SV=1	J	Translation, ribosomal structure and biogenesis	hypothetical protein NCER_100331 [Nosema ceranae BRL01]
PB.54.3	--	--	Cellular Component: integral component of membrane (GO:0016021);;	--	--	[D]	Cell cycle control, cell division, chromosome partitioning	--	--	S	Function unknown	hypothetical protein NCER_100094 [Nosema ceranae BRL01]
PB.1506.1	--	--	Biological Process: endonucleolytic cleavage in ITS1 to separate SSU-rRNA from 5.8S rRNA and LSU-rRNA from tricistronic rRNA transcript (SSU-rRNA, 5.8S rRNA, LSU-rRNA) (GO:0000447);; Biological Process: endonucleolytic cleavage to generate mature 5'-end of SSU-rRNA from (SSU-rRNA, 5.8S rRNA, LSU-rRNA) (GO:0000472);; Biological Process: endonucleolytic cleavage in 5'-ETS of tricistronic rRNA trans…	K14557|6.08289e-38|nce:NCER_101106|K14557 U3 small nucleolar RNA-associated protein 6 | (RefSeq) hypothetical protein	Ribosome biogenesis in eukaryotes (ko03008)	[R]	General function prediction only	U3 small nucleolar RNA-associated protein 6	--	S	Function unknown	hypothetical protein NCER_101106 [Nosema ceranae BRL01]
PB.795.1	--	--	--	--	--	--	--	--	--	--	--	hypothetical protein NCER_100289 [Nosema ceranae BRL01]
PB.2231.1	--	--	--	--	--	--	--	--	--	--	--	hypothetical protein NCER_101448 [Nosema ceranae BRL01]
PB.974.1	--	--	Cellular Component: integral component of membrane (GO:0016021);;	--	--	--	--	--	--	--	--	hypothetical protein NCER_100607 [Nosema ceranae BRL01]
PB.187.1	--	--	Molecular Function: hydrolase activity, acting on acid anhydrides (GO:0016817);;	--	--	--	--	--	--	--	--	hypothetical protein NCER_100954 [Nosema ceranae BRL01]
PB.2027.20	[J]	Translation, ribosomal structure and biogenesis	Molecular Function: translation elongation factor activity (GO:0003746);; Molecular Function: actin binding (GO:0003779);; Molecular Function: GTPase activity (GO:0003924);; Molecular Function: GTP binding (GO:0005525);; Cellular Component: cytosol (GO:0005829);; Biological Process: translational elongation (GO:0006414);; Cellular Component: integral component of membrane (GO:0016021);; Biologica…	K03231|2.50172e-106|nce:NCER_101816|K03231 elongation factor 1-alpha | (RefSeq) hypothetical protein	RNA transport (ko03013)	[J]	Translation, ribosomal structure and biogenesis	Elongation factor Tu GTP binding domain;; 50S ribosome-binding GTPase	Elongation factor 1-alpha GN=TEF1 OS=Encephalitozoon cuniculi (strain GB-M1) PE=1 SV=2	J	Translation, ribosomal structure and biogenesis	hypothetical protein NCER_101816 [Nosema ceranae BRL01]
PB.900.1	--	--	Cellular Component: integral component of membrane (GO:0016021);;	--	--	--	--	--	--	--	--	hypothetical protein NCER_101419 [Nosema ceranae BRL01]
PB.780.1	[G]	Carbohydrate transport and metabolism	Molecular Function: glucose-6-phosphate isomerase activity (GO:0004347);; Cellular Component: cytoplasm (GO:0005737);; Biological Process: gluconeogenesis (GO:0006094);; Biological Process: glycolytic process (GO:0006096);; Cellular Component: membrane (GO:0016020);;	K01810|1.98817e-59|nce:NCER_100921|K01810 glucose-6-phosphate isomerase [EC:5.3.1.9] | (RefSeq) hypothetical protein	Glycolysis / Gluconeogenesis (ko00010);Pentose phosphate pathway (ko00030);Starch and sucrose metabolism (ko00500);Amino sugar and nucleotide sugar metabolism (ko00520);Biosynthesis of antibiotics (ko01130);Carbon metabolism (ko01200)	[G]	Carbohydrate transport and metabolism	--	Probable glucose-6-phosphate isomerase GN=ECU05_0650 OS=Encephalitozoon cuniculi (strain GB-M1) PE=1 SV=1	G	Carbohydrate transport and metabolism	hypothetical protein NCER_100921 [Nosema ceranae BRL01]
PB.1153.2	--	--	Biological Process: regulation of cyclin-dependent protein serine/threonine kinase activity (GO:0000079);; Biological Process: G2/M transition of mitotic cell cycle (GO:0000086);; Biological Process: re-entry into mitotic cell cycle (GO:0000320);; Molecular Function: protein tyrosine kinase activity (GO:0004713);; Molecular Function: ATP binding (GO:0005524);; Cellular Component: nucleus (GO:0005…	--	--	[D]	Cell cycle control, cell division, chromosome partitioning	--	--	T	Signal transduction mechanisms	hypothetical protein NCER_102315 [Nosema ceranae BRL01]
PB.554.3	--	--	Molecular Function: nucleic acid binding (GO:0003676);; Molecular Function: helicase activity (GO:0004386);; Molecular Function: ATP binding (GO:0005524);; Cellular Component: cytosol (GO:0005829);; Cellular Component: Ski complex (GO:0055087);; Biological Process: nuclear-transcribed mRNA catabolic process, 3'-5' exonucleolytic nonsense-mediated decay (GO:0070478);; Biological Process: nuclear-t…	K12599|1.92522e-120|nce:NCER_101360|K12599 antiviral helicase SKI2 [EC:3.6.4.-] | (RefSeq) hypothetical protein	RNA degradation (ko03018)	[A]	RNA processing and modification	DSHCT (NUC185) domain	Antiviral helicase SKI2 GN=SKI2 OS=Saccharomyces cerevisiae (strain ATCC 204508 / S288c) PE=1 SV=2	L	Replication, recombination and repair	hypothetical protein NCER_101360 [Nosema ceranae BRL01]
PB.669.1	--	--	Molecular Function: cAMP-dependent protein kinase activity (GO:0004691);; Molecular Function: protein binding (GO:0005515);; Molecular Function: ATP binding (GO:0005524);; Cellular Component: nucleus (GO:0005634);; Cellular Component: vacuole (GO:0005773);; Cellular Component: cytosol (GO:0005829);; Cellular Component: cAMP-dependent protein kinase complex (GO:0005952);; Biological Process: prote…	K19584|3.67426e-33|nce:NCER_100362|K19584 protein kinase X [EC:2.7.11.11] | (RefSeq) hypothetical protein	--	[RT]	--	--	cAMP-dependent protein kinase catalytic subunit GN=pka1 OS=Schizosaccharomyces pombe (strain 972 / ATCC 24843) PE=1 SV=1	T	Signal transduction mechanisms	hypothetical protein NCER_100362 [Nosema ceranae BRL01]
PB.984.1	--	--	Cellular Component: integral component of membrane (GO:0016021);;	--	--	--	--	--	--	--	--	hypothetical protein JCGZ_06007 [Jatropha curcas]
PB.1504.1	--	--	Molecular Function: DNA binding (GO:0003677);; Molecular Function: DNA-directed 5'-3' RNA polymerase activity (GO:0003899);; Biological Process: transcription, DNA-templated (GO:0006351);;	K03018|3.11821e-52|nce:NCER_101107|K03018 DNA-directed RNA polymerase III subunit RPC1 [EC:2.7.7.6] | (RefSeq) hypothetical protein	Purine metabolism (ko00230);Pyrimidine metabolism (ko00240);RNA polymerase (ko03020)	[K]	Transcription	--	DNA-directed RNA polymerase III subunit RPC1 GN=RPC1 OS=Debaryomyces hansenii (strain ATCC 36239 / CBS 767 / JCM 1990 / NBRC PE=3 SV=2	K	Transcription	hypothetical protein NCER_101107 [Nosema ceranae BRL01]
PB.279.1	--	--	Molecular Function: helicase activity (GO:0004386);; Molecular Function: ATP binding (GO:0005524);; Biological Process: gene expression (GO:0010467);; Biological Process: RNA metabolic process (GO:0016070);;	K15192|0|nce:NCER_100152|K15192 TATA-binding protein-associated factor [EC:3.6.4.-] | (RefSeq) hypothetical protein	--	[K]	Transcription	--	TATA-binding protein-associated factor MOT1 GN=MOT1 OS=Saccharomyces cerevisiae (strain ATCC 204508 / S288c) PE=1 SV=1	L	Replication, recombination and repair	hypothetical protein NCER_100152 [Nosema ceranae BRL01]
PB.593.1	--	--	Biological Process: nuclear-transcribed mRNA catabolic process, non-stop decay (GO:0070481);; Biological Process: nuclear-transcribed mRNA catabolic process, no-go decay (GO:0070966);; Biological Process: RNA surveillance (GO:0071025);;	K06965|2.69427e-47|nce:NCER_100450|K06965 protein pelota | (RefSeq) hypothetical protein	mRNA surveillance pathway (ko03015)	[J]	Translation, ribosomal structure and biogenesis	eRF1 domain 3	--	S	Function unknown	hypothetical protein NCER_100450 [Nosema ceranae BRL01]
PB.737.1	--	--	--	--	--	--	--	--	--	--	--	hypothetical protein NCER_101800 [Nosema ceranae BRL01]
PB.1048.2	--	--	Molecular Function: transferase activity (GO:0016740);;	K03514|8.16523e-10|ein:Eint_061490|K03514 non-canonical poly(A) RNA polymerase PAPD5/7 [EC:2.7.7.19] | (RefSeq) DNA polymerase sigma	RNA degradation (ko03018)	[L]	Replication, recombination and repair	--	Poly(A) RNA polymerase cid14 GN=cid14 OS=Schizosaccharomyces pombe (strain 972 / ATCC 24843) PE=1 SV=2	L	Replication, recombination and repair	Poly(A) RNA polymerase protein 1 [Nosema bombycis CQ1]
PB.78.2	--	--	Cellular Component: endoplasmic reticulum membrane (GO:0005789);; Cellular Component: integral component of membrane (GO:0016021);;	K15172|1.17474e-126|nce:NCER_101325|K15172 transcription elongation factor SPT5 | (RefSeq) hypothetical protein	--	[K]	Transcription	--	Transcription elongation factor spt5 GN=spt5 OS=Aspergillus oryzae (strain ATCC 42149 / RIB 40) PE=3 SV=1	K	Transcription	hypothetical protein NCER_101325 [Nosema ceranae BRL01]
PB.1380.1	--	--	--	--	--	--	--	--	--	--	--	hypothetical protein NCER_101886 [Nosema ceranae BRL01]
PB.1155.1	--	--	--	--	--	--	--	--	--	S	Function unknown	hypothetical protein NAPIS_ORF02248 [Nosema apis BRL 01]
PB.2236.1	--	--	--	--	--	--	--	--	--	--	--	hypothetical protein NCER_102345 [Nosema ceranae BRL01]
PB.2010.12	[O]	Posttranslational modification, protein turnover, chaperones	Molecular Function: ATP binding (GO:0005524);; Cellular Component: cytoplasm (GO:0005737);; Biological Process: protein folding (GO:0006457);; Biological Process: response to stress (GO:0006950);; Molecular Function: unfolded protein binding (GO:0051082);;	K04079|5.48494e-19|nce:NCER_101194|K04079 molecular chaperone HtpG | (RefSeq) hypothetical protein	Protein processing in endoplasmic reticulum (ko04141)	[O]	Posttranslational modification, protein turnover, chaperones	--	Heat shock protein 90 GN=HSP90 OS=Encephalitozoon cuniculi (strain GB-M1) PE=1 SV=1	O	Posttranslational modification, protein turnover, chaperones	hypothetical protein NCER_101194 [Nosema ceranae BRL01]
PB.52.1	--	--	Cellular Component: integral component of membrane (GO:0016021);; Biological Process: vesicle-mediated transport (GO:0016192);;	--	--	--	--	--	--	--	--	hypothetical protein NCER_100093 [Nosema ceranae BRL01]
PB.814.1	[A]	RNA processing and modification	Molecular Function: RNA binding (GO:0003723);; Molecular Function: polynucleotide adenylyltransferase activity (GO:0004652);; Cellular Component: nucleus (GO:0005634);; Cellular Component: integral component of membrane (GO:0016021);; Biological Process: RNA 3'-end processing (GO:0031123);; Biological Process: RNA polyadenylation (GO:0043631);;	K14376|1.78638e-77|ecu:ECU02_0730|K14376 poly(A) polymerase [EC:2.7.7.19] | (RefSeq) POLY (A) POLYMERASE TYPE 1	mRNA surveillance pathway (ko03015)	[A]	RNA processing and modification	--	Poly(A) polymerase PAPa GN=PAPA OS=Candida albicans (strain SC5314 / ATCC MYA-2876) PE=3 SV=1	A	RNA processing and modification	poly(A) polymerase pla1 [Nosema bombycis CQ1]
PB.2141.2	--	--	Cellular Component: integral component of membrane (GO:0016021);;	--	--	--	--	--	--	--	--	hypothetical protein NCER_101619 [Nosema ceranae BRL01]
PB.568.1	[I]	Lipid transport and metabolism	Biological Process: phospholipid metabolic process (GO:0006644);; Molecular Function: phosphatidate phosphatase activity (GO:0008195);; Cellular Component: integral component of membrane (GO:0016021);; Biological Process: dephosphorylation (GO:0016311);;	K18693|3.03787e-117|nce:NCER_100617|K18693 diacylglycerol diphosphate phosphatase / phosphatidate phosphatase [EC:3.1.3.81 3.1.3.4] | (RefSeq) hypothetical protein	--	[I]	Lipid transport and metabolism	--	Diacylglycerol pyrophosphate phosphatase 1 GN=DPP1 OS=Saccharomyces cerevisiae (strain ATCC 204508 / S288c) PE=1 SV=1	I	Lipid transport and metabolism	hypothetical protein NCER_100617 [Nosema ceranae BRL01]
PB.648.1	--	--	--	--	--	--	--	--	--	--	--	hypothetical protein NCER_101610 [Nosema ceranae BRL01]
PB.274.2	--	--	Biological Process: double-strand break repair via break-induced replication (GO:0000727);; Cellular Component: nuclear chromosome, telomeric region (GO:0000784);; Molecular Function: DNA helicase activity (GO:0003678);; Molecular Function: chromatin binding (GO:0003682);; Molecular Function: DNA replication origin binding (GO:0003688);; Molecular Function: single-stranded DNA binding (GO:0003697…	K02209|6.41563e-70|nce:NCER_100964|K02209 DNA replication licensing factor MCM5 [EC:3.6.4.12] | (RefSeq) hypothetical protein	DNA replication (ko03030);Cell cycle - yeast (ko04111);Meiosis - yeast (ko04113)	[L]	Replication, recombination and repair	MCM N-terminal domain	--	L	Replication, recombination and repair	hypothetical protein NCER_100964 [Nosema ceranae BRL01]
PB.641.1	--	--	--	--	--	[B]	Chromatin structure and dynamics	--	--	--	--	hypothetical protein NCER_100541 [Nosema ceranae BRL01]
PB.2140.2	--	--	--	--	--	--	--	--	--	--	--	hypothetical protein NCER_101609 [Nosema ceranae BRL01]
PB.1706.1	--	--	--	--	--	--	--	--	--	--	--	hypothetical protein NCER_100972 [Nosema ceranae BRL01]
PB.2027.26	[J]	Translation, ribosomal structure and biogenesis	Molecular Function: translation elongation factor activity (GO:0003746);; Molecular Function: GTPase activity (GO:0003924);; Molecular Function: GTP binding (GO:0005525);; Cellular Component: cytosol (GO:0005829);; Biological Process: translational elongation (GO:0006414);; Biological Process: ribosome disassembly (GO:0032790);; Biological Process: positive regulation of translation (GO:0045727);…	K03231|1.41074e-51|nce:NCER_101816|K03231 elongation factor 1-alpha | (RefSeq) hypothetical protein	RNA transport (ko03013)	[J]	Translation, ribosomal structure and biogenesis	Elongation factor Tu C-terminal domain	Elongation factor 1-alpha GN=TEF1 OS=Encephalitozoon cuniculi (strain GB-M1) PE=1 SV=2	J	Translation, ribosomal structure and biogenesis	hypothetical protein NCER_101816 [Nosema ceranae BRL01]
PB.787.1	--	--	Biological Process: proteolysis (GO:0006508);; Molecular Function: peptidase activity (GO:0008233);;	--	--	--	--	--	--	--	--	hypothetical protein NCER_100297 [Nosema ceranae BRL01]
PB.2239.1	--	--	--	--	--	--	--	--	Poly(A) RNA polymerase cid14 GN=cid14 OS=Schizosaccharomyces pombe (strain 972 / ATCC 24843) PE=1 SV=2	--	--	Poly(A) RNA polymerase protein 1 [Nosema bombycis CQ1]
PB.1147.3	--	--	--	--	--	--	--	--	--	--	--	hypothetical protein NCER_101844 [Nosema ceranae BRL01]
PB.1295.1	[E]	Amino acid transport and metabolism	Molecular Function: aminopeptidase activity (GO:0004177);; Biological Process: proteolysis (GO:0006508);; Molecular Function: metallopeptidase activity (GO:0008237);; Molecular Function: zinc ion binding (GO:0008270);;	K08776|1.98183e-34|nce:NCER_100622|K08776 puromycin-sensitive aminopeptidase [EC:3.4.11.-] | (RefSeq) hypothetical protein	--	[EO]	--	--	Probable M1 family aminopeptidase 1 GN=ECU01_1470 OS=Encephalitozoon cuniculi (strain GB-M1) PE=3 SV=1	E	Amino acid transport and metabolism	hypothetical protein NCER_100622 [Nosema ceranae BRL01]
PB.2071.1	--	--	--	--	--	--	--	--	--	--	--	hypothetical protein NAPIS_ORF02435 [Nosema apis BRL 01]
PB.2191.1	--	--	Cellular Component: nucleus (GO:0005634);; Cellular Component: cytosol (GO:0005829);; Biological Process: regulation of transcription, DNA-templated (GO:0006355);;	K12580|4.75767e-08|nce:NCER_102209|K12580 CCR4-NOT transcription complex subunit 3 | (RefSeq) hypothetical protein	RNA degradation (ko03018)	[K]	Transcription	--	--	--	--	hypothetical protein NCER_102209 [Nosema ceranae BRL01]
PB.412.1	--	--	--	--	--	--	--	--	--	--	--	hypothetical protein NCER_100230 [Nosema ceranae BRL01]
PB.763.8	--	--	--	--	--	--	--	--	--	--	--	hypothetical protein NCER_100959 [Nosema ceranae BRL01]
PB.560.1	--	--	Molecular Function: ATP binding (GO:0005524);; Cellular Component: nucleus (GO:0005634);; Cellular Component: cytosol (GO:0005829);; Cellular Component: membrane (GO:0016020);; Biological Process: iron-sulfur cluster assembly (GO:0016226);; Biological Process: establishment of mitotic sister chromatid cohesion (GO:0034087);;	--	--	[S]	Function unknown	--	MIP18 family protein C144.16 GN=SPAC144.16 OS=Schizosaccharomyces pombe (strain 972 / ATCC 24843) PE=3 SV=1	S	Function unknown	hypothetical protein NCER_100612 [Nosema ceranae BRL01]
PB.1569.1	--	--	--	--	--	--	--	--	--	--	--	hypothetical protein NCER_102615 [Nosema ceranae BRL01]
PB.1694.1	--	--	Molecular Function: aminoacyl-tRNA editing activity (GO:0002161);; Molecular Function: isoleucine-tRNA ligase activity (GO:0004822);; Molecular Function: ATP binding (GO:0005524);; Cellular Component: cytoplasm (GO:0005737);; Biological Process: isoleucyl-tRNA aminoacylation (GO:0006428);; Biological Process: regulation of translational fidelity (GO:0006450);;	K01870|3.37638e-34|nce:NCER_100885|K01870 isoleucyl-tRNA synthetase [EC:6.1.1.5] | (RefSeq) hypothetical protein	Aminoacyl-tRNA biosynthesis (ko00970)	[J]	Translation, ribosomal structure and biogenesis	--	Probable isoleucine--tRNA ligase, cytoplasmic GN=NCER_100885 OS=Nosema ceranae (strain BRL01) PE=3 SV=1	--	--	hypothetical protein NCER_100885 [Nosema ceranae BRL01]
PB.2239.2	--	--	--	--	--	[L]	Replication, recombination and repair	--	Poly(A) RNA polymerase cid14 GN=cid14 OS=Schizosaccharomyces pombe (strain 972 / ATCC 24843) PE=1 SV=2	L	Replication, recombination and repair	Poly(A) RNA polymerase protein 1 [Nosema bombycis CQ1]
PB.1485.10	--	--	Cellular Component: Golgi membrane (GO:0000139);; Molecular Function: magnesium ion binding (GO:0000287);; Molecular Function: phospholipid-translocating ATPase activity (GO:0004012);; Molecular Function: ATP binding (GO:0005524);; Cellular Component: endosome (GO:0005768);; Biological Process: retrograde vesicle-mediated transport, Golgi to ER (GO:0006890);; Biological Process: endocytosis (GO:0…	K01530|8.70639e-130|nce:NCER_100998|K01530 phospholipid-translocating ATPase [EC:3.6.3.1] | (RefSeq) hypothetical protein	--	[P]	Inorganic ion transport and metabolism	Phospholipid-translocating P-type ATPase C-terminal	Putative phospholipid-transporting ATPase C6C3.06c GN=SPAC6C3.06c OS=Schizosaccharomyces pombe (strain 972 / ATCC 24843) PE=3 SV=1	U	Intracellular trafficking, secretion, and vesicular transport	hypothetical protein NCER_100998 [Nosema ceranae BRL01]
PB.973.3	--	--	Cellular Component: integral component of membrane (GO:0016021);;	--	--	--	--	--	--	--	--	hypothetical protein NCER_100607 [Nosema ceranae BRL01]
PB.2082.1	--	--	Cellular Component: integral component of membrane (GO:0016021);;	--	--	--	--	--	--	S	Function unknown	hypothetical protein NAPIS_ORF00432 [Nosema apis BRL 01]
PB.1070.1	[K]	Transcription	Biological Process: transcription, RNA-templated (GO:0001172);; Molecular Function: DNA binding (GO:0003677);; Molecular Function: DNA-directed 5'-3' RNA polymerase activity (GO:0003899);; Cellular Component: DNA-directed RNA polymerase II, core complex (GO:0005665);; Cellular Component: cytosol (GO:0005829);; Biological Process: transcription from RNA polymerase II promoter (GO:0006366);; Biolog…	K03006|5.51219e-162|nce:NCER_101719|K03006 DNA-directed RNA polymerase II subunit RPB1 [EC:2.7.7.6] | (RefSeq) hypothetical protein	Purine metabolism (ko00230);Pyrimidine metabolism (ko00240);RNA polymerase (ko03020)	[K]	Transcription	--	DNA-directed RNA polymerase II subunit RPB1 GN=RPB1 OS=Encephalitozoon cuniculi (strain GB-M1) PE=3 SV=1	K	Transcription	RNA polymerase II largest subunit, partial [Nosema ceranae]
PB.233.1	--	--	Molecular Function: nucleotide binding (GO:0000166);; Cellular Component: commitment complex (GO:0000243);; Molecular Function: RNA cap binding (GO:0000339);; Biological Process: RNA splicing, via endonucleolytic cleavage and ligation (GO:0000394);; Molecular Function: protein binding (GO:0005515);; Cellular Component: mRNA cap binding complex (GO:0005845);; Cellular Component: nuclear cap bindin…	K12883|1.02784e-42|nce:NCER_101089|K12883 nuclear cap-binding protein subunit 2 | (RefSeq) hypothetical protein	RNA transport (ko03013);mRNA surveillance pathway (ko03015);Spliceosome (ko03040)	[A]	RNA processing and modification	--	--	A	RNA processing and modification	hypothetical protein NCER_101089 [Nosema ceranae BRL01]
PB.111.1	[J]	Translation, ribosomal structure and biogenesis	Molecular Function: structural constituent of ribosome (GO:0003735);; Cellular Component: ribosome (GO:0005840);; Biological Process: translation (GO:0006412);; Molecular Function: rRNA binding (GO:0019843);;	K02987|0|nce:NCER_101255|K02987 small subunit ribosomal protein S4e | (RefSeq) hypothetical protein	Ribosome (ko03010)	[J]	Translation, ribosomal structure and biogenesis	Ribosomal family S4e	40S ribosomal protein S4 GN=RPS4 OS=Encephalitozoon cuniculi (strain GB-M1) PE=1 SV=1	J	Translation, ribosomal structure and biogenesis	hypothetical protein NCER_101255 [Nosema ceranae BRL01]
PB.2192.1	[U]	Intracellular trafficking, secretion, and vesicular transport	Cellular Component: integral component of membrane (GO:0016021);;	--	--	[RT]	--	--	--	S	Function unknown	hemolysin III-like putative integral membrane protein [Encephalitozoon hellem ATCC 50504]
PB.1872.3	[J]	Translation, ribosomal structure and biogenesis	Molecular Function: binding (GO:0005488);; Biological Process: RNA processing (GO:0006396);; Molecular Function: RNA ligase activity (GO:0008452);;	K14415|2.14355e-39|nce:NCER_101173|K14415 tRNA-splicing ligase RtcB [EC:6.5.1.3] | (RefSeq) hypothetical protein	--	[S]	Function unknown	tRNA-splicing ligase RtcB	--	S	Function unknown	hypothetical protein NCER_101173 [Nosema ceranae BRL01]
PB.540.2	--	--	--	--	--	--	--	--	--	--	--	hypothetical protein NCER_100193 [Nosema ceranae BRL01]
PB.869.2	--	--	Biological Process: regulation of cyclin-dependent protein serine/threonine kinase activity (GO:0000079);; Cellular Component: cytosol (GO:0005829);; Biological Process: nucleotide-excision repair (GO:0006289);; Molecular Function: zinc ion binding (GO:0008270);; Biological Process: phosphorylation of RNA polymerase II C-terminal domain (GO:0070816);; Cellular Component: TFIIK complex (GO:0070985…	--	--	--	--	--	--	--	--	hypothetical protein NCER_100025 [Nosema ceranae BRL01]
PB.927.1	--	--	--	--	--	--	--	--	--	--	--	hypothetical protein NCER_100051 [Nosema ceranae BRL01]
PB.293.1	[G]	Carbohydrate transport and metabolism	Molecular Function: nucleotide binding (GO:0000166);; Molecular Function: 6-phosphofructokinase activity (GO:0003872);; Cellular Component: cytosol (GO:0005829);; Biological Process: fructose 6-phosphate metabolic process (GO:0006002);; Molecular Function: anion binding (GO:0043168);; Biological Process: glycolytic process through fructose-6-phosphate (GO:0061615);; Molecular Function: carbohydra…	K00850|3.69442e-67|ehe:EHEL_030590|K00850 6-phosphofructokinase 1 [EC:2.7.1.11] | (RefSeq) ATP-dependent 6-phosphofructokinase	Glycolysis / Gluconeogenesis (ko00010);Pentose phosphate pathway (ko00030);Fructose and mannose metabolism (ko00051);Galactose metabolism (ko00052);Methane metabolism (ko00680);Biosynthesis of antibiotics (ko01130);Carbon metabolism (ko01200);Biosynthesis of amino acids (ko01230);RNA degradation (ko03018)	[G]	Carbohydrate transport and metabolism	Phosphofructokinase	ATP-dependent 6-phosphofructokinase subunit beta {ECO:0000255|HAMAP-Rule:MF_03184} GN=PFK2 OS=Komagataella pastoris (Yeast) PE=1 SV=1	G	Carbohydrate transport and metabolism	6-phosphofructokinase [Nosema bombycis CQ1]
PB.1197.6	--	--	Molecular Function: zinc ion binding (GO:0008270);;	--	--	--	--	--	--	--	--	hypothetical protein NCER_100314 [Nosema ceranae BRL01]
PB.936.1	--	--	Biological Process: ribosomal large subunit assembly (GO:0000027);; Molecular Function: ATP binding (GO:0005524);; Cellular Component: nucleus (GO:0005634);; Molecular Function: ATPase activity (GO:0016887);;	K14572|1.68669e-157|nce:NCER_100057|K14572 midasin | (RefSeq) hypothetical protein	Ribosome biogenesis in eukaryotes (ko03008)	[R]	General function prediction only	--	--	S	Function unknown	hypothetical protein NCER_100057 [Nosema ceranae BRL01]
PB.1920.4	--	--	Molecular Function: DNA binding (GO:0003677);; Molecular Function: DNA-directed 5'-3' RNA polymerase activity (GO:0003899);; Biological Process: transcription, DNA-templated (GO:0006351);; Molecular Function: protein dimerization activity (GO:0046983);;	K03020|3.62784e-08|ein:Eint_110440|K03020 DNA-directed RNA polymerases I and III subunit RPAC2 | (RefSeq) DNA-directed RNA polymerase I and III subunit AC19	Purine metabolism (ko00230);Pyrimidine metabolism (ko00240);RNA polymerase (ko03020)	[K]	Transcription	RNA polymerase Rpb3/Rpb11 dimerisation domain	DNA-directed RNA polymerases I and III subunit RPAC2 GN=RPC19 OS=Saccharomyces cerevisiae (strain ATCC 204508 / S288c) PE=1 SV=1	K	Transcription	hypothetical protein VICG_00181 [Vittaforma corneae ATCC 50505]
PB.2128.1	--	--	--	K14835|8.13424e-08|cput:CONPUDRAFT_48260|K14835 ribosomal RNA methyltransferase Nop2 [EC:2.1.1.-] | (RefSeq) NOL1/NOP2/sun family RNA met	--	[A]	RNA processing and modification	--	25S rRNA (cytosine-C(5))-methyltransferase nop2 GN=SPBP8B7.20c OS=Schizosaccharomyces pombe (strain 972 / ATCC 24843) PE=1 SV=1	--	--	ribosomal rna methyltransferase nop2-like protein [Nosema apis BRL 01]
PB.76.3	--	--	Cellular Component: endoplasmic reticulum membrane (GO:0005789);; Cellular Component: integral component of membrane (GO:0016021);;	K13989|0|nce:NCER_101326|K13989 Derlin-2/3 | (RefSeq) hypothetical protein	Protein processing in endoplasmic reticulum (ko04141)	[S]	Function unknown	--	Uncharacterized derlin-like protein C1687.17c GN=SPAC1687.17c OS=Schizosaccharomyces pombe (strain 972 / ATCC 24843) PE=3 SV=2	S	Function unknown	hypothetical protein NCER_101326 [Nosema ceranae BRL01]
PB.1466.1	--	--	Molecular Function: N-acetyltransferase activity (GO:0008080);;	K20793|4.98988e-23|nce:NCER_101596|K20793 N-alpha-acetyltransferase 50 [EC:2.3.1.258] | (RefSeq) hypothetical protein	--	--	--	--	--	--	--	hypothetical protein NCER_101596 [Nosema ceranae BRL01]
PB.1099.1	--	--	Molecular Function: alpha-1,2-mannosyltransferase activity (GO:0000026);; Cellular Component: Golgi membrane (GO:0000139);; Cellular Component: endoplasmic reticulum (GO:0005783);; Biological Process: chain elongation of O-linked mannose residue (GO:0044845);;	K10967|1.87126e-87|nce:NCER_101962|K10967 alpha 1,2-mannosyltransferase [EC:2.4.1.-] | (RefSeq) hypothetical protein	Other types of O-glycan biosynthesis (ko00514)	[G]	Carbohydrate transport and metabolism	Glycolipid 2-alpha-mannosyltransferase;; Glycolipid 2-alpha-mannosyltransferase	O-glycoside alpha-1,2-mannosyltransferase omh1 GN=omh1 OS=Schizosaccharomyces pombe (strain 972 / ATCC 24843) PE=3 SV=1	G	Carbohydrate transport and metabolism	hypothetical protein NCER_101962 [Nosema ceranae BRL01]
PB.77.6	--	--	Molecular Function: GTP binding (GO:0005525);; Cellular Component: membrane (GO:0016020);; Biological Process: single-organism cellular process (GO:0044763);;	K16944|4.63564e-53|nce:NCER_101327|K16944 septin 7 | (RefSeq) hypothetical protein	--	[DZU]	--	--	Cell division control protein 10 GN=CDC10 OS=Encephalitozoon cuniculi (strain GB-M1) PE=1 SV=2	DZ	Cell cycle control, cell division, chromosome partitioning;; Cytoskeleton	hypothetical protein NCER_101327 [Nosema ceranae BRL01]
PB.1904.1	--	--	Biological Process: DNA metabolic process (GO:0006259);;	--	--	--	--	--	--	S	Function unknown	hypothetical protein NCER_101934 [Nosema ceranae BRL01]
PB.1595.1	--	--	--	--	--	--	--	--	--	--	--	hypothetical protein NBO_37g0013 [Nosema bombycis CQ1]
PB.804.2	[G]	Carbohydrate transport and metabolism	Molecular Function: UTP:glucose-1-phosphate uridylyltransferase activity (GO:0003983);; Biological Process: UDP-glucose metabolic process (GO:0006011);; Cellular Component: integral component of membrane (GO:0016021);; Cellular Component: intracellular part (GO:0044424);; Molecular Function: metal ion binding (GO:0046872);;	K00963|2.55162e-155|nce:NCER_100663|K00963 UTP--glucose-1-phosphate uridylyltransferase [EC:2.7.7.9] | (RefSeq) hypothetical protein	Pentose and glucuronate interconversions (ko00040);Galactose metabolism (ko00052);Starch and sucrose metabolism (ko00500);Amino sugar and nucleotide sugar metabolism (ko00520);Biosynthesis of antibiotics (ko01130)	[G]	Carbohydrate transport and metabolism	UTP--glucose-1-phosphate uridylyltransferase;; UTP--glucose-1-phosphate uridylyltransferase;; UTP--glucose-1-phosphate uridylyltransferase	UTP--glucose-1-phosphate uridylyltransferase GN=UGP1 OS=Encephalitozoon cuniculi (strain GB-M1) PE=1 SV=1	G	Carbohydrate transport and metabolism	hypothetical protein NCER_100663 [Nosema ceranae BRL01]
PB.2027.18	[J]	Translation, ribosomal structure and biogenesis	Molecular Function: translation elongation factor activity (GO:0003746);; Molecular Function: actin binding (GO:0003779);; Molecular Function: GTPase activity (GO:0003924);; Molecular Function: GTP binding (GO:0005525);; Cellular Component: cytosol (GO:0005829);; Biological Process: translational elongation (GO:0006414);; Biological Process: ribosome disassembly (GO:0032790);; Biological Process:…	K03231|1.41536e-49|nce:NCER_101816|K03231 elongation factor 1-alpha | (RefSeq) hypothetical protein	RNA transport (ko03013)	[J]	Translation, ribosomal structure and biogenesis	Elongation factor Tu GTP binding domain	Elongation factor 1-alpha GN=TEF1 OS=Encephalitozoon cuniculi (strain GB-M1) PE=1 SV=2	J	Translation, ribosomal structure and biogenesis	hypothetical protein NCER_101816 [Nosema ceranae BRL01]
PB.1386.2	--	--	--	--	--	[K]	Transcription	--	--	K	Transcription	hypothetical protein NCER_101733 [Nosema ceranae BRL01]
PB.1054.4	[O]	Posttranslational modification, protein turnover, chaperones	Molecular Function: ATP binding (GO:0005524);; Cellular Component: plasma membrane (GO:0005886);; Biological Process: response to toxic substance (GO:0009636);; Cellular Component: cell surface (GO:0009986);; Biological Process: peptide transport (GO:0015833);; Cellular Component: hyphal cell wall (GO:0030446);; Molecular Function: peptide binding (GO:0042277);;	K03283|0|nce:NCER_102023|K03283 heat shock 70kDa protein 1/8 | (RefSeq) hypothetical protein	Spliceosome (ko03040);Protein processing in endoplasmic reticulum (ko04141);Endocytosis (ko04144)	[O]	Posttranslational modification, protein turnover, chaperones	Hsp70 protein;; MreB/Mbl protein;; Hsp70 protein	Heat shock protein homolog ECU03_0520 GN=ECU03_0520 OS=Encephalitozoon cuniculi (strain GB-M1) PE=1 SV=1	O	Posttranslational modification, protein turnover, chaperones	hypothetical protein NCER_102023 [Nosema ceranae BRL01]
PB.2244.2	--	--	--	--	--	--	--	--	--	S	Function unknown	hypothetical protein H311_02487 [Anncaliia algerae PRA109]
PB.2028.2	[J]	Translation, ribosomal structure and biogenesis	Molecular Function: translation elongation factor activity (GO:0003746);; Molecular Function: actin binding (GO:0003779);; Molecular Function: GTPase activity (GO:0003924);; Molecular Function: GTP binding (GO:0005525);; Cellular Component: cytosol (GO:0005829);; Biological Process: translational elongation (GO:0006414);; Biological Process: ribosome disassembly (GO:0032790);; Biological Process:…	K03231|1.92851e-170|nce:NCER_101816|K03231 elongation factor 1-alpha | (RefSeq) hypothetical protein	RNA transport (ko03013)	[J]	Translation, ribosomal structure and biogenesis	--	Elongation factor 1-alpha GN=TEF1 OS=Encephalitozoon cuniculi (strain GB-M1) PE=1 SV=2	J	Translation, ribosomal structure and biogenesis	hypothetical protein NCER_101816 [Nosema ceranae BRL01]
PB.1198.6	--	--	Cellular Component: nucleus (GO:0005634);; Biological Process: regulation of transcription, DNA-templated (GO:0006355);; Molecular Function: sequence-specific DNA binding (GO:0043565);;	--	--	[R]	General function prediction only	--	Homeobox protein HD-10 GN=HD-10 OS=Encephalitozoon cuniculi (strain GB-M1) PE=3 SV=1	K	Transcription	hypothetical protein NCER_100315 [Nosema ceranae BRL01]
PB.1229.5	--	--	--	--	--	--	--	--	--	--	--	hypothetical protein NCER_101281 [Nosema ceranae BRL01]
PB.277.1	--	--	--	--	--	--	--	--	--	--	--	hypothetical protein NCER_102363 [Nosema ceranae BRL01]
PB.1549.1	--	--	--	--	--	--	--	--	--	--	--	hypothetical protein NCER_101448 [Nosema ceranae BRL01]
PB.132.1	[L]	Replication, recombination and repair	Biological Process: nuclear-transcribed mRNA catabolic process, nonsense-mediated decay (GO:0000184);; Molecular Function: RNA binding (GO:0003723);; Molecular Function: helicase activity (GO:0004386);; Molecular Function: ATP binding (GO:0005524);; Cellular Component: nucleus (GO:0005634);; Cellular Component: cytoplasm (GO:0005737);; Biological Process: rRNA processing (GO:0006364);;	K12823|8.38697e-92|nce:NCER_100895|K12823 ATP-dependent RNA helicase DDX5/DBP2 [EC:3.6.4.13] | (RefSeq) hypothetical protein	Spliceosome (ko03040)	[A]	RNA processing and modification	--	ATP-dependent RNA helicase DBP2 GN=DBP2 OS=Encephalitozoon cuniculi (strain GB-M1) PE=3 SV=1	L	Replication, recombination and repair	hypothetical protein NCER_100895 [Nosema ceranae BRL01]
PB.256.1	--	--	Molecular Function: protein kinase activity (GO:0004672);; Molecular Function: ATP binding (GO:0005524);; Biological Process: protein phosphorylation (GO:0006468);;	--	--	--	--	--	--	--	--	hypothetical protein NCER_101748 [Nosema ceranae BRL01]
PB.246.4	[FV]	Nucleotide transport and metabolism;; Defense mechanisms	Molecular Function: dUTP diphosphatase activity (GO:0004170);; Biological Process: dUTP metabolic process (GO:0046080);;	K01520|5.17634e-65|nce:NCER_100878|K01520 dUTP pyrophosphatase [EC:3.6.1.23] | (RefSeq) hypothetical protein	Pyrimidine metabolism (ko00240)	[F]	Nucleotide transport and metabolism	dUTPase	Deoxyuridine 5&apos;-triphosphate nucleotidohydrolase GN=DUT1 OS=Encephalitozoon cuniculi (strain GB-M1) PE=3 SV=1	F	Nucleotide transport and metabolism	hypothetical protein NCER_100878 [Nosema ceranae BRL01]
PB.1054.2	[O]	Posttranslational modification, protein turnover, chaperones	Molecular Function: ATP binding (GO:0005524);; Cellular Component: plasma membrane (GO:0005886);; Biological Process: response to toxic substance (GO:0009636);; Cellular Component: cell surface (GO:0009986);; Biological Process: peptide transport (GO:0015833);; Cellular Component: hyphal cell wall (GO:0030446);; Molecular Function: peptide binding (GO:0042277);;	K03283|0|nce:NCER_102023|K03283 heat shock 70kDa protein 1/8 | (RefSeq) hypothetical protein	Spliceosome (ko03040);Protein processing in endoplasmic reticulum (ko04141);Endocytosis (ko04144)	[O]	Posttranslational modification, protein turnover, chaperones	Hsp70 protein;; MreB/Mbl protein	Heat shock protein homolog ECU03_0520 GN=ECU03_0520 OS=Encephalitozoon cuniculi (strain GB-M1) PE=1 SV=1	O	Posttranslational modification, protein turnover, chaperones	hypothetical protein NCER_102023 [Nosema ceranae BRL01]
PB.833.7	--	--	--	--	--	[YU]	--	--	--	O	Posttranslational modification, protein turnover, chaperones	hypothetical protein NCER_102124 [Nosema ceranae BRL01]
PB.1381.1	--	--	--	--	--	--	--	--	--	--	--	hypothetical protein NCER_101886 [Nosema ceranae BRL01]
PB.1746.2	--	--	--	--	--	--	--	--	--	--	--	hypothetical protein NCER_101095 [Nosema ceranae BRL01]
PB.1543.1	--	--	Biological Process: cell separation after cytokinesis (GO:0000920);; Molecular Function: GTPase activator activity (GO:0005096);; Cellular Component: cytoplasm (GO:0005737);; Biological Process: small GTPase mediated signal transduction (GO:0007264);; Molecular Function: cytoskeletal protein binding (GO:0008092);; Biological Process: positive regulation of GTPase activity (GO:0043547);; Biologica…	K05767|4.46072e-50|nce:NCER_101867|K05767 Ras GTPase-activating-like protein IQGAP2/3 | (RefSeq) hypothetical protein	--	[T]	Signal transduction mechanisms	--	--	Z	Cytoskeleton	hypothetical protein NCER_101867 [Nosema ceranae BRL01]
PB.2028.4	[J]	Translation, ribosomal structure and biogenesis	Molecular Function: translation elongation factor activity (GO:0003746);; Molecular Function: GTPase activity (GO:0003924);; Molecular Function: GTP binding (GO:0005525);; Cellular Component: cytosol (GO:0005829);; Biological Process: translational elongation (GO:0006414);; Biological Process: ribosome disassembly (GO:0032790);; Biological Process: positive regulation of translation (GO:0045727);…	K03231|8.61257e-140|nce:NCER_101816|K03231 elongation factor 1-alpha | (RefSeq) hypothetical protein	RNA transport (ko03013)	[J]	Translation, ribosomal structure and biogenesis	--	Elongation factor 1-alpha GN=TEF1 OS=Encephalitozoon cuniculi (strain GB-M1) PE=1 SV=2	J	Translation, ribosomal structure and biogenesis	hypothetical protein NCER_101816 [Nosema ceranae BRL01]
PB.1275.4	--	--	--	--	--	[DR]	--	--	--	--	--	hypothetical protein NCER_102058 [Nosema ceranae BRL01]
PB.1227.1	--	--	--	--	--	--	--	--	--	--	--	hypothetical protein NCER_100852 [Nosema ceranae BRL01]
PB.1711.1	--	--	Biological Process: telomere maintenance via recombination (GO:0000722);; Biological Process: double-strand break repair via homologous recombination (GO:0000724);; Cellular Component: chromosome, telomeric region (GO:0000781);; Cellular Component: nuclear chromatin (GO:0000790);; Molecular Function: DNA replication origin binding (GO:0003688);; Molecular Function: ubiquitin-protein transferase a…	K10696|0|nce:NCER_100393|K10696 E3 ubiquitin-protein ligase BRE1 [EC:2.3.2.27] | (RefSeq) hypothetical protein	--	--	--	--	--	--	--	hypothetical protein NCER_100393 [Nosema ceranae BRL01]
PB.2027.23	[J]	Translation, ribosomal structure and biogenesis	Molecular Function: translation elongation factor activity (GO:0003746);; Molecular Function: GTPase activity (GO:0003924);; Molecular Function: GTP binding (GO:0005525);; Cellular Component: cytosol (GO:0005829);; Biological Process: translational elongation (GO:0006414);; Biological Process: ribosome disassembly (GO:0032790);; Biological Process: positive regulation of translation (GO:0045727);…	K03231|0|nce:NCER_101816|K03231 elongation factor 1-alpha | (RefSeq) hypothetical protein	RNA transport (ko03013)	[J]	Translation, ribosomal structure and biogenesis	Elongation factor Tu GTP binding domain;; Gtr1/RagA G protein conserved region;; 50S ribosome-binding GTPase;; Elongation factor Tu C-terminal domain	Elongation factor 1-alpha GN=TEF1 OS=Encephalitozoon cuniculi (strain GB-M1) PE=1 SV=2	J	Translation, ribosomal structure and biogenesis	hypothetical protein NCER_101816 [Nosema ceranae BRL01]
PB.1485.7	--	--	Cellular Component: Golgi membrane (GO:0000139);; Molecular Function: magnesium ion binding (GO:0000287);; Molecular Function: phospholipid-translocating ATPase activity (GO:0004012);; Molecular Function: ATP binding (GO:0005524);; Cellular Component: endosome (GO:0005768);; Biological Process: retrograde vesicle-mediated transport, Golgi to ER (GO:0006890);; Biological Process: endocytosis (GO:0…	K01530|0|nce:NCER_100998|K01530 phospholipid-translocating ATPase [EC:3.6.3.1] | (RefSeq) hypothetical protein	--	[P]	Inorganic ion transport and metabolism	Phospholipid-translocating P-type ATPase C-terminal	Probable phospholipid-transporting ATPase NEO1 GN=NEO1 OS=Saccharomyces cerevisiae (strain ATCC 204508 / S288c) PE=1 SV=1	U	Intracellular trafficking, secretion, and vesicular transport	hypothetical protein NCER_100998 [Nosema ceranae BRL01]
PB.390.2	--	--	Cellular Component: cell (GO:0005623);; Biological Process: protein folding (GO:0006457);; Biological Process: positive regulation of transcription from RNA polymerase II promoter by pheromones (GO:0007329);; Molecular Function: G-protein beta/gamma-subunit complex binding (GO:0031683);; Biological Process: cell redox homeostasis (GO:0045454);;	--	--	[OC]	--	--	--	--	--	hypothetical protein NCER_100932 [Nosema ceranae BRL01]
PB.1175.1	--	--	Biological Process: maturation of SSU-rRNA from tricistronic rRNA transcript (SSU-rRNA, 5.8S rRNA, LSU-rRNA) (GO:0000462);; Molecular Function: protein serine/threonine kinase activity (GO:0004674);; Molecular Function: ATP binding (GO:0005524);; Cellular Component: nucleus (GO:0005634);; Cellular Component: cytosol (GO:0005829);; Biological Process: protein phosphorylation (GO:0006468);; Biologi…	K07178|1.37779e-34|nce:NCER_100129|K07178 RIO kinase 1 [EC:2.7.11.1] | (RefSeq) hypothetical protein	Ribosome biogenesis in eukaryotes (ko03008)	[TD]	--	--	Probable serine/threonine-protein kinase RIO1 homolog GN=RIO1 OS=Encephalitozoon cuniculi (strain GB-M1) PE=3 SV=2	T	Signal transduction mechanisms	hypothetical protein NCER_100129 [Nosema ceranae BRL01]
PB.1659.1	--	--	Biological Process: metabolic process (GO:0008152);; Cellular Component: integral component of membrane (GO:0016021);; Molecular Function: transferase activity, transferring acyl groups (GO:0016746);;	--	--	[I]	Lipid transport and metabolism	--	--	I	Lipid transport and metabolism	hypothetical protein NCER_101760 [Nosema ceranae BRL01]
PB.542.1	--	--	Cellular Component: condensed nuclear chromosome outer kinetochore (GO:0000942);; Molecular Function: structural constituent of cytoskeleton (GO:0005200);; Biological Process: microtubule nucleation (GO:0007020);; Cellular Component: Ndc80 complex (GO:0031262);; Cellular Component: NMS complex (GO:0031617);; Biological Process: protein localization to kinetochore (GO:0034501);; Molecular Function…	K11547|5.00531e-72|nce:NCER_100192|K11547 kinetochore protein NDC80 | (RefSeq) hypothetical protein	--	--	--	--	--	--	--	hypothetical protein NCER_100192 [Nosema ceranae BRL01]
PB.1348.2	--	--	Molecular Function: transcription factor activity, sequence-specific DNA binding (GO:0003700);; Biological Process: regulation of transcription, DNA-templated (GO:0006355);; Molecular Function: sequence-specific DNA binding (GO:0043565);;	--	--	[K]	Transcription	--	--	K	Transcription	hypothetical protein NCER_100147 [Nosema ceranae BRL01]
PB.2202.1	--	--	--	--	--	--	--	--	--	--	--	hypothetical protein NCER_102394 [Nosema ceranae BRL01]
PB.180.1	[D]	Cell cycle control, cell division, chromosome partitioning	Molecular Function: binding (GO:0005488);;	--	--	[D]	Cell cycle control, cell division, chromosome partitioning	--	Cytosolic Fe-S cluster assembly factor NBP35 {ECO:0000255|HAMAP-Rule:MF_03038} GN=YALI0E02354g OS=Yarrowia lipolytica (strain CLIB 122 / E 150) PE=3 SV=1	D	Cell cycle control, cell division, chromosome partitioning	hypothetical protein NCER_100572 [Nosema ceranae BRL01]
PB.686.2	--	--	Cellular Component: integral component of membrane (GO:0016021);; Biological Process: transmembrane transport (GO:0055085);;	--	--	[M]	Cell wall/membrane/envelope biogenesis	--	--	M	Cell wall/membrane/envelope biogenesis	hypothetical protein NCER_100349 [Nosema ceranae BRL01]
PB.843.1	--	--	Biological Process: pseudouridine synthesis (GO:0001522);; Molecular Function: RNA binding (GO:0003723);; Biological Process: tRNA processing (GO:0008033);; Molecular Function: pseudouridine synthase activity (GO:0009982);;	K06173|3.72316e-74|nce:NCER_101809|K06173 tRNA pseudouridine38-40 synthase [EC:5.4.99.12] | (RefSeq) hypothetical protein	--	[J]	Translation, ribosomal structure and biogenesis	--	--	J	Translation, ribosomal structure and biogenesis	hypothetical protein NCER_101809 [Nosema ceranae BRL01]
PB.554.2	--	--	Molecular Function: nucleic acid binding (GO:0003676);; Molecular Function: helicase activity (GO:0004386);; Molecular Function: ATP binding (GO:0005524);; Cellular Component: cytosol (GO:0005829);; Cellular Component: Ski complex (GO:0055087);; Biological Process: nuclear-transcribed mRNA catabolic process, 3'-5' exonucleolytic nonsense-mediated decay (GO:0070478);; Biological Process: nuclear-t…	K12599|3.17648e-90|nce:NCER_101360|K12599 antiviral helicase SKI2 [EC:3.6.4.-] | (RefSeq) hypothetical protein	RNA degradation (ko03018)	[A]	RNA processing and modification	DSHCT (NUC185) domain	Antiviral helicase SKI2 GN=SKI2 OS=Saccharomyces cerevisiae (strain ATCC 204508 / S288c) PE=1 SV=2	L	Replication, recombination and repair	hypothetical protein NCER_101360 [Nosema ceranae BRL01]
PB.1473.1	--	--	--	--	--	--	--	--	--	--	--	hypothetical protein NCER_101442 [Nosema ceranae BRL01]
PB.1088.1	--	--	--	--	--	--	--	--	--	--	--	hypothetical protein NCER_100475 [Nosema ceranae BRL01]
PB.299.1	--	--	--	--	--	--	--	--	--	--	--	hypothetical protein NCER_101334 [Nosema ceranae BRL01]
PB.1699.2	--	--	--	K12604|1.2426e-133|nce:NCER_100883|K12604 CCR4-NOT transcription complex subunit 1 | (RefSeq) hypothetical protein	RNA degradation (ko03018)	[K]	Transcription	--	--	K	Transcription	hypothetical protein NCER_100883 [Nosema ceranae BRL01]
PB.1429.1	--	--	Molecular Function: polynucleotide 5'-phosphatase activity (GO:0004651);; Biological Process: polynucleotide 5' dephosphorylation (GO:0098507);;	--	--	--	--	--	--	--	--	hypothetical protein NCER_101915 [Nosema ceranae BRL01]
PB.801.2	--	--	--	K08874|7.33527e-37|nce:NCER_100665|K08874 transformation/transcription domain-associated protein | (RefSeq) hypothetical protein	--	--	--	--	--	--	--	hypothetical protein NCER_100665 [Nosema ceranae BRL01]
PB.1054.18	[O]	Posttranslational modification, protein turnover, chaperones	Molecular Function: ATP binding (GO:0005524);;	K03283|6.15919e-122|nce:NCER_102023|K03283 heat shock 70kDa protein 1/8 | (RefSeq) hypothetical protein	Spliceosome (ko03040);Protein processing in endoplasmic reticulum (ko04141);Endocytosis (ko04144)	[O]	Posttranslational modification, protein turnover, chaperones	Hsp70 protein	Heat shock protein homolog ECU03_0520 GN=ECU03_0520 OS=Encephalitozoon cuniculi (strain GB-M1) PE=1 SV=1	O	Posttranslational modification, protein turnover, chaperones	hypothetical protein NCER_102023 [Nosema ceranae BRL01]
PB.2092.1	--	--	Cellular Component: membrane (GO:0016020);;	--	--	--	--	--	--	--	--	hypothetical protein NCER_102538 [Nosema ceranae BRL01]
PB.1286.1	--	--	Molecular Function: recombinase activity (GO:0000150);; Biological Process: meiotic joint molecule formation (GO:0000709);; Cellular Component: condensed nuclear chromosome (GO:0000794);; Molecular Function: double-stranded DNA binding (GO:0003690);; Molecular Function: single-stranded DNA binding (GO:0003697);; Molecular Function: ATP binding (GO:0005524);; Cellular Component: cytosol (GO:000582…	K10872|4.21875e-15|nce:NCER_100491|K10872 meiotic recombination protein DMC1 | (RefSeq) hypothetical protein	Meiosis - yeast (ko04113)	--	--	--	--	--	--	hypothetical protein NCER_100491 [Nosema ceranae BRL01]
PB.47.1	[P]	Inorganic ion transport and metabolism	Molecular Function: cation transmembrane transporter activity (GO:0008324);; Cellular Component: integral component of membrane (GO:0016021);; Biological Process: cation transmembrane transport (GO:0098655);;	K14689|8.29729e-34|nce:NCER_100089|K14689 solute carrier family 30 (zinc transporter), member 2 | (RefSeq) hypothetical protein	--	[P]	Inorganic ion transport and metabolism	--	--	P	Inorganic ion transport and metabolism	hypothetical protein NCER_100089 [Nosema ceranae BRL01]
PB.1653.1	--	--	--	--	--	--	--	--	--	--	--	hypothetical protein NCER_100229 [Nosema ceranae BRL01]
PB.1190.2	--	--	--	--	--	--	--	--	--	S	Function unknown	hypothetical protein NCER_102271 [Nosema ceranae BRL01]
PB.983.1	--	--	--	--	--	--	--	--	--	--	--	hypothetical protein SERLA73DRAFT_67379 [Serpula lacrymans var. lacrymans S7.3]
PB.1446.1	--	--	Cellular Component: integral component of membrane (GO:0016021);;	--	--	--	--	--	--	--	--	hypothetical protein NCER_102084 [Nosema ceranae BRL01]
PB.477.3	--	--	Molecular Function: DNA binding (GO:0003677);;	--	--	--	--	--	--	--	--	hypothetical protein NCER_100335 [Nosema ceranae BRL01]
PB.1493.3	--	--	--	--	--	--	--	--	--	--	--	polyadenylate binding protein [Nosema apis BRL 01]
PB.1484.1	--	--	Molecular Function: nucleic acid binding (GO:0003676);; Molecular Function: helicase activity (GO:0004386);; Molecular Function: ATP binding (GO:0005524);;	K03257|1.36258e-15|nce:NCER_100997|K03257 translation initiation factor 4A | (RefSeq) hypothetical protein	RNA transport (ko03013)	--	--	--	--	--	--	hypothetical protein NCER_100997 [Nosema ceranae BRL01]
PB.1976.1	[O]	Posttranslational modification, protein turnover, chaperones	Molecular Function: ATP binding (GO:0005524);; Cellular Component: endoplasmic reticulum (GO:0005783);; Biological Process: cell cycle (GO:0007049);; Molecular Function: microtubule-severing ATPase activity (GO:0008568);; Biological Process: protein transport (GO:0015031);;	K13525|0|nce:NCER_101048|K13525 transitional endoplasmic reticulum ATPase | (RefSeq) hypothetical protein	Protein processing in endoplasmic reticulum (ko04141)	[O]	Posttranslational modification, protein turnover, chaperones	--	Cell division control protein 48 GN=CDC48 OS=Encephalitozoon cuniculi (strain GB-M1) PE=1 SV=1	O	Posttranslational modification, protein turnover, chaperones	hypothetical protein NCER_101048 [Nosema ceranae BRL01]
PB.1112.1	--	--	--	--	--	--	--	--	--	--	--	hypothetical protein NCER_100692 [Nosema ceranae BRL01]
PB.867.1	--	--	--	--	--	--	--	--	--	--	--	hypothetical protein NCER_100024 [Nosema ceranae BRL01]
PB.802.1	--	--	--	K08874|2.60105e-176|nce:NCER_100665|K08874 transformation/transcription domain-associated protein | (RefSeq) hypothetical protein	--	--	--	--	--	--	--	hypothetical protein NCER_100665 [Nosema ceranae BRL01]
PB.221.1	--	--	--	--	--	--	--	--	--	--	--	hypothetical protein NCER_101201 [Nosema ceranae BRL01]
PB.1971.1	--	--	Molecular Function: RNA-directed DNA polymerase activity (GO:0003964);; Molecular Function: endonuclease activity (GO:0004519);; Biological Process: RNA-dependent DNA biosynthetic process (GO:0006278);; Cellular Component: integral component of membrane (GO:0016021);; Biological Process: nucleic acid phosphodiester bond hydrolysis (GO:0090305);;	--	--	--	--	--	--	--	--	hypothetical protein NCER_101648 [Nosema ceranae BRL01]
PB.540.1	--	--	--	--	--	--	--	--	--	--	--	hypothetical protein NCER_100193 [Nosema ceranae BRL01]
PB.346.1	--	--	Molecular Function: RNA polymerase II core binding (GO:0000993);; Biological Process: transcriptional open complex formation at RNA polymerase II promoter (GO:0001113);; Cellular Component: transcription factor TFIIE complex (GO:0005673);; Cellular Component: membrane (GO:0016020);; Molecular Function: sequence-specific DNA binding (GO:0043565);; Cellular Component: transcriptional preinitiation …	K03136|3.18866e-87|nce:NCER_100681|K03136 transcription initiation factor TFIIE subunit alpha | (RefSeq) hypothetical protein	Basal transcription factors (ko03022)	[U]	Intracellular trafficking, secretion, and vesicular transport	--	--	O	Posttranslational modification, protein turnover, chaperones	hypothetical protein NCER_100681 [Nosema ceranae BRL01]
PB.1250.1	[R]	General function prediction only	Molecular Function: protein serine/threonine kinase activity (GO:0004674);; Molecular Function: ATP binding (GO:0005524);; Cellular Component: nucleus (GO:0005634);; Biological Process: DNA repair (GO:0006281);; Biological Process: signal transduction by trans-phosphorylation (GO:0023016);; Cellular Component: cell division site (GO:0032153);; Cellular Component: cell tip (GO:0051286);; Cellular …	K14758|1.36685e-126|nce:NCER_100199|K14758 casein kinase I homolog HRR25 [EC:2.7.11.1] | (RefSeq) hypothetical protein	Ribosome biogenesis in eukaryotes (ko03008)	[T]	Signal transduction mechanisms	Protein kinase domain;; Phosphotransferase enzyme family;; Protein tyrosine kinase	Probable casein kinase I homolog ECU03_0910 GN=ECU03_0910 OS=Encephalitozoon cuniculi (strain GB-M1) PE=3 SV=2	T	Signal transduction mechanisms	hypothetical protein NCER_100199 [Nosema ceranae BRL01]
PB.2027.16	[J]	Translation, ribosomal structure and biogenesis	Molecular Function: translation elongation factor activity (GO:0003746);; Molecular Function: actin binding (GO:0003779);; Molecular Function: GTPase activity (GO:0003924);; Molecular Function: GTP binding (GO:0005525);; Cellular Component: cytosol (GO:0005829);; Biological Process: translational elongation (GO:0006414);; Cellular Component: integral component of membrane (GO:0016021);; Biologica…	K03231|1.41941e-103|nce:NCER_101816|K03231 elongation factor 1-alpha | (RefSeq) hypothetical protein	RNA transport (ko03013)	[J]	Translation, ribosomal structure and biogenesis	Elongation factor Tu GTP binding domain;; 50S ribosome-binding GTPase	Elongation factor 1-alpha GN=TEF1 OS=Encephalitozoon cuniculi (strain GB-M1) PE=1 SV=2	J	Translation, ribosomal structure and biogenesis	hypothetical protein NCER_101816 [Nosema ceranae BRL01]
PB.3.1	[MDT]	Cell wall/membrane/envelope biogenesis;; Cell cycle control, cell division, chromosome partitioning;; Signal transduction mechanisms	Molecular Function: ATP binding (GO:0005524);; Cellular Component: integral component of membrane (GO:0016021);;	K12196|1.6693e-46|nce:NCER_102433|K12196 vacuolar protein-sorting-associated protein 4 | (RefSeq) hypothetical protein	Endocytosis (ko04144)	[O]	Posttranslational modification, protein turnover, chaperones	--	Protein MSP1 GN=MSP1 OS=Saccharomyces cerevisiae (strain ATCC 204508 / S288c) PE=1 SV=2	O	Posttranslational modification, protein turnover, chaperones	hypothetical protein NCER_102433 [Nosema ceranae BRL01]
PB.41.22	[O]	Posttranslational modification, protein turnover, chaperones	Biological Process: mitochondrial genome maintenance (GO:0000002);; Molecular Function: ATP binding (GO:0005524);; Cellular Component: mitochondrial matrix (GO:0005759);; Biological Process: proteolysis (GO:0006508);; Molecular Function: peptidase activity (GO:0008233);; Molecular Function: ATPase activity (GO:0016887);; Biological Process: cellular response to heat (GO:0034605);; Biological Proc…	K03695|3.89244e-112|nce:NCER_101322|K03695 ATP-dependent Clp protease ATP-binding subunit ClpB | (RefSeq) hypothetical protein	--	[O]	Posttranslational modification, protein turnover, chaperones	--	Heat shock protein 78, mitochondrial (Precursor) GN=hsp78 OS=Schizosaccharomyces pombe (strain 972 / ATCC 24843) PE=3 SV=1	O	Posttranslational modification, protein turnover, chaperones	hypothetical protein NCER_101322 [Nosema ceranae BRL01]
PB.626.3	[J]	Translation, ribosomal structure and biogenesis	Molecular Function: tRNA binding (GO:0000049);; Biological Process: tRNA wobble position uridine thiolation (GO:0002143);; Cellular Component: cytosolic tRNA wobble base thiouridylase complex (GO:0002144);; Molecular Function: ATP binding (GO:0005524);; Biological Process: regulation of translational fidelity (GO:0006450);; Biological Process: regulation of cell shape (GO:0008360);; Molecular Fun…	K14168|9.95311e-102|nce:NCER_101213|K14168 cytoplasmic tRNA 2-thiolation protein 1 [EC:2.7.7.-] | (RefSeq) hypothetical protein	Sulfur relay system (ko04122)	[R]	General function prediction only	--	Cytoplasmic tRNA 2-thiolation protein 1 {ECO:0000255|HAMAP-Rule:MF_03053} GN=LACBIDRAFT_330073 OS=Laccaria bicolor (strain S238N-H82 / ATCC MYA-4686) PE=3 SV=1	D	Cell cycle control, cell division, chromosome partitioning	hypothetical protein NCER_101213 [Nosema ceranae BRL01]
PB.728.2	--	--	Molecular Function: nucleic acid binding (GO:0003676);;	K11593|0|nce:NCER_101240|K11593 eukaryotic translation initiation factor 2C | (RefSeq) hypothetical protein	--	[J]	Translation, ribosomal structure and biogenesis	Piwi domain;; PAZ domain;; Piwi domain	Protein argonaute GN=ago1 OS=Schizosaccharomyces pombe (strain 972 / ATCC 24843) PE=1 SV=1	J	Translation, ribosomal structure and biogenesis	hypothetical protein NCER_101240 [Nosema ceranae BRL01]
PB.487.2	--	--	Molecular Function: protein tyrosine phosphatase activity (GO:0004725);; Biological Process: peptidyl-tyrosine dephosphorylation (GO:0035335);;	--	--	--	--	--	--	--	--	hypothetical protein NCER_100343 [Nosema ceranae BRL01]
PB.1771.1	--	--	Molecular Function: catalytic activity (GO:0003824);; Cellular Component: cell (GO:0005623);; Biological Process: cell redox homeostasis (GO:0045454);;	K09580|2.02149e-87|nce:NCER_101452|K09580 protein disulfide-isomerase A1 [EC:5.3.4.1] | (RefSeq) hypothetical protein	Protein processing in endoplasmic reticulum (ko04141)	[O]	Posttranslational modification, protein turnover, chaperones	--	--	O	Posttranslational modification, protein turnover, chaperones	hypothetical protein NCER_101452 [Nosema ceranae BRL01]
PB.404.1	--	--	--	--	--	--	--	--	--	--	--	hypothetical protein NCER_101468 [Nosema ceranae BRL01]
PB.1794.1	--	--	--	--	--	--	--	--	--	--	--	krab-a domain-containing protein [Nosema apis BRL 01]
PB.321.1	--	--	Cellular Component: integral component of membrane (GO:0016021);;	--	--	--	--	--	--	--	--	hypothetical protein NCER_100854 [Nosema ceranae BRL01]
PB.1651.1	--	--	--	--	--	--	--	--	--	--	--	hypothetical protein NCER_100228 [Nosema ceranae BRL01]
PB.872.1	--	--	--	--	--	--	--	--	--	--	--	hypothetical protein NCER_100027 [Nosema ceranae BRL01]
PB.401.1	--	--	Biological Process: vacuole inheritance (GO:0000011);; Cellular Component: cellular bud neck contractile ring (GO:0000142);; Cellular Component: Swr1 complex (GO:0000812);; Biological Process: actomyosin contractile ring contraction (GO:0000916);; Biological Process: chronological cell aging (GO:0001300);; Molecular Function: structural constituent of cytoskeleton (GO:0005200);; Molecular Functio…	K05692|5.75053e-48|nce:NCER_101664|K05692 actin beta/gamma 1 | (RefSeq) hypothetical protein	Phagosome (ko04145)	[Z]	Cytoskeleton	--	Actin-1 (Fragment) GN=ACT1 OS=Absidia glauca (Pin mould) PE=3 SV=1	Z	Cytoskeleton	hypothetical protein NCER_101664 [Nosema ceranae BRL01]
PB.1297.1	--	--	Cellular Component: nucleus (GO:0005634);; Cellular Component: cytosol (GO:0005829);; Cellular Component: cell division site (GO:0032153);;	--	--	--	--	--	--	--	--	hypothetical protein NCER_100623 [Nosema ceranae BRL01]
PB.176.1	--	--	--	--	--	--	--	--	--	--	--	hypothetical protein NCER_100570 [Nosema ceranae BRL01]
PB.487.1	--	--	Molecular Function: protein tyrosine phosphatase activity (GO:0004725);; Biological Process: peptidyl-tyrosine dephosphorylation (GO:0035335);;	--	--	[T]	Signal transduction mechanisms	--	--	T	Signal transduction mechanisms	hypothetical protein NCER_100343 [Nosema ceranae BRL01]
PB.1436.3	--	--	--	K15202|8.438e-27|ero:EROM_081750|K15202 general transcription factor 3C polypeptide 5 (transcription factor C subunit 1) | (RefSeq) RNA polymerase III transcription factor IIIC subunit	--	[K]	Transcription	--	--	K	Transcription	hypothetical protein NBO_3g0005 [Nosema bombycis CQ1]
PB.814.2	--	--	Molecular Function: RNA binding (GO:0003723);; Molecular Function: polynucleotide adenylyltransferase activity (GO:0004652);; Cellular Component: nucleus (GO:0005634);; Cellular Component: integral component of membrane (GO:0016021);; Biological Process: RNA 3'-end processing (GO:0031123);; Biological Process: RNA polyadenylation (GO:0043631);;	K14376|1.0149e-40|ein:Eint_020680|K14376 poly(A) polymerase [EC:2.7.7.19] | (RefSeq) poly (A) polymerase type 1	mRNA surveillance pathway (ko03015)	[A]	RNA processing and modification	--	Poly(A) polymerase pla1 GN=pla1 OS=Schizosaccharomyces pombe (strain 972 / ATCC 24843) PE=1 SV=1	A	RNA processing and modification	poly(A) polymerase pla1 [Nosema bombycis CQ1]
PB.870.1	--	--	--	--	--	--	--	--	--	--	--	hypothetical protein NCER_100027 [Nosema ceranae BRL01]
PB.453.1	--	--	Molecular Function: zinc ion binding (GO:0008270);; Cellular Component: integral component of membrane (GO:0016021);;	K10661|6.4313e-131|nce:NCER_100375|K10661 E3 ubiquitin-protein ligase MARCH6 [EC:2.3.2.27] | (RefSeq) hypothetical protein	Protein processing in endoplasmic reticulum (ko04141)	[A]	RNA processing and modification	--	--	--	--	hypothetical protein NCER_100375 [Nosema ceranae BRL01]
PB.2180.1	--	--	--	--	--	--	--	--	--	--	--	hypothetical protein NCER_102625 [Nosema ceranae BRL01]
PB.1071.2	[K]	Transcription	Biological Process: transcription, RNA-templated (GO:0001172);; Molecular Function: DNA binding (GO:0003677);; Molecular Function: DNA-directed 5'-3' RNA polymerase activity (GO:0003899);; Cellular Component: DNA-directed RNA polymerase II, core complex (GO:0005665);; Cellular Component: cytosol (GO:0005829);; Biological Process: transcription from RNA polymerase II promoter (GO:0006366);; Biolog…	K03006|5.02908e-159|nce:NCER_101719|K03006 DNA-directed RNA polymerase II subunit RPB1 [EC:2.7.7.6] | (RefSeq) hypothetical protein	Purine metabolism (ko00230);Pyrimidine metabolism (ko00240);RNA polymerase (ko03020)	[K]	Transcription	RNA polymerase Rpb1, domain 5;; RNA polymerase Rpb1 C-terminal repeat	DNA-directed RNA polymerase II subunit RPB1 GN=RPB1 OS=Encephalitozoon cuniculi (strain GB-M1) PE=3 SV=1	K	Transcription	hypothetical protein NCER_101719 [Nosema ceranae BRL01]
PB.143.3	[R]	General function prediction only	Molecular Function: structural molecule activity (GO:0005198);; Cellular Component: nucleus (GO:0005634);; Cellular Component: cytosol (GO:0005829);; Biological Process: intracellular protein transport (GO:0006886);; Biological Process: ER to Golgi vesicle-mediated transport (GO:0006888);; Biological Process: retrograde vesicle-mediated transport, Golgi to ER (GO:0006890);; Cellular Component: CO…	K17302|6.01681e-177|nce:NCER_100944|K17302 coatomer subunit beta' | (RefSeq) hypothetical protein	--	[U]	Intracellular trafficking, secretion, and vesicular transport	WD domain, G-beta repeat;; Anaphase-promoting complex subunit 4 WD40 domain	Coatomer subunit beta&apos; GN=SEC27 OS=Saccharomyces cerevisiae (strain ATCC 204508 / S288c) PE=1 SV=1	S	Function unknown	hypothetical protein NCER_100944 [Nosema ceranae BRL01]
PB.2232.4	--	--	--	--	--	--	--	--	--	--	--	hypothetical protein NCER_101448 [Nosema ceranae BRL01]
PB.984.6	--	--	--	--	--	--	--	--	--	S	Function unknown	hypothetical protein NAPIS_ORF01555, partial [Nosema apis BRL 01]
PB.85.1	--	--	Cellular Component: integral component of membrane (GO:0016021);;	--	--	--	--	--	--	--	--	hypothetical protein NCER_100827 [Nosema ceranae BRL01]
PB.932.1	--	--	--	--	--	--	--	--	--	--	--	hypothetical protein NCER_100055 [Nosema ceranae BRL01]
PB.1527.4	--	--	Cellular Component: integral component of membrane (GO:0016021);;	--	--	--	--	--	--	--	--	hypothetical protein NCER_101046 [Nosema ceranae BRL01]
PB.1750.1	--	--	Cellular Component: mitochondrion (GO:0005739);; Cellular Component: cytosol (GO:0005829);; Cellular Component: mRNA cleavage factor complex (GO:0005849);; Biological Process: mRNA polyadenylation (GO:0006378);; Biological Process: mRNA cleavage (GO:0006379);; Molecular Function: protein heterodimerization activity (GO:0046982);; Biological Process: response to DNA damage checkpoint signaling (GO…	K14408|1.83775e-178|nce:NCER_101099|K14408 cleavage stimulation factor subunit 3 | (RefSeq) hypothetical protein	mRNA surveillance pathway (ko03015)	[A]	RNA processing and modification	--	mRNA 3&apos;-end-processing protein RNA14 GN=RNA14 OS=Gibberella zeae (strain PH-1 / ATCC MYA-4620 / FGSC 9075 / NRRL 31084) PE=3 SV=1	A	RNA processing and modification	hypothetical protein NCER_101099 [Nosema ceranae BRL01]
PB.2201.1	--	--	--	--	--	--	--	--	--	--	--	hypothetical protein NCER_102394 [Nosema ceranae BRL01]
PB.478.1	--	--	Molecular Function: DNA binding (GO:0003677);;	--	--	[K]	Transcription	Myb-like DNA-binding domain;; Myb-like DNA-binding domain	Pre-mRNA-splicing factor cdc5 GN=cdc5 OS=Schizosaccharomyces pombe (strain 972 / ATCC 24843) PE=1 SV=1	K	Transcription	hypothetical protein NCER_100335 [Nosema ceranae BRL01]
PB.1739.1	--	--	Cellular Component: integral component of membrane (GO:0016021);;	--	--	--	--	--	--	--	--	hypothetical protein NCER_102060 [Nosema ceranae BRL01]
PB.70.1	--	--	--	--	--	--	--	--	--	--	--	hypothetical protein NBO_224g0002 [Nosema bombycis CQ1]
PB.48.1	[J]	Translation, ribosomal structure and biogenesis	Molecular Function: tRNA binding (GO:0000049);; Cellular Component: nucleolus (GO:0005730);; Molecular Function: tRNA (guanine-N7-)-methyltransferase activity (GO:0008176);; Biological Process: tRNA methylation (GO:0030488);; Biological Process: RNA (guanine-N7)-methylation (GO:0036265);;	K03439|1.53825e-86|nce:NCER_100090|K03439 tRNA (guanine-N7-)-methyltransferase [EC:2.1.1.33] | (RefSeq) hypothetical protein	--	[R]	General function prediction only	--	tRNA (guanine-N(7)-)-methyltransferase {ECO:0000255|HAMAP-Rule:MF_03055} OS=Meyerozyma guilliermondii (strain ATCC 6260 / CBS 566 / DSM 6381 / JCM PE=3 SV=2	S	Function unknown	hypothetical protein NCER_100090 [Nosema ceranae BRL01]
PB.1828.1	--	--	--	--	--	--	--	--	--	--	--	hypothetical protein NCER_101644 [Nosema ceranae BRL01]
PB.1537.1	--	--	Molecular Function: RNA binding (GO:0003723);; Molecular Function: RNA-DNA hybrid ribonuclease activity (GO:0004523);; Cellular Component: nucleus (GO:0005634);; Cellular Component: ribonuclease H2 complex (GO:0032299);; Biological Process: DNA replication, removal of RNA primer (GO:0043137);; Biological Process: RNA phosphodiester bond hydrolysis, endonucleolytic (GO:0090502);; Biological Proces…	K10743|1.81449e-16|nce:NCER_102091|K10743 ribonuclease H2 subunit A [EC:3.1.26.4] | (RefSeq) hypothetical protein	DNA replication (ko03030)	--	--	--	--	--	--	hypothetical protein NCER_102091 [Nosema ceranae BRL01]
PB.1539.1	--	--	Cellular Component: integral component of membrane (GO:0016021);;	--	--	--	--	--	--	--	--	hypothetical protein NCER_101751 [Nosema ceranae BRL01]
PB.127.1	--	--	--	--	--	--	--	--	--	--	--	hypothetical protein NCER_100890 [Nosema ceranae BRL01]
PB.2146.2	--	--	--	--	--	--	--	--	--	S	Function unknown	hypothetical protein H311_00033 [Anncaliia algerae PRA109]
PB.464.5	[Q]	Secondary metabolites biosynthesis, transport and catabolism	Cellular Component: integral component of membrane (GO:0016021);; Molecular Function: oxidoreductase activity (GO:0016491);; Biological Process: oxidation-reduction process (GO:0055114);;	K09540|0|nce:NCER_101991|K09540 translocation protein SEC63 | (RefSeq) hypothetical protein	Protein export (ko03060);Protein processing in endoplasmic reticulum (ko04141)	[O]	Posttranslational modification, protein turnover, chaperones	Aldo/keto reductase family	Aldose reductase GN=ECU01_0970 OS=Encephalitozoon cuniculi (strain GB-M1) PE=1 SV=1	U	Intracellular trafficking, secretion, and vesicular transport	hypothetical protein NCER_101991 [Nosema ceranae BRL01]
PB.1095.1	--	--	Molecular Function: metal ion binding (GO:0046872);;	--	--	--	--	--	--	--	--	hypothetical protein NCER_100484 [Nosema ceranae BRL01]
PB.546.2	--	--	Biological Process: nucleotide-excision repair (GO:0006289);;	K10847|7.44233e-12|ecu:ECU10_1170|K10847 DNA-repair protein complementing XP-A cells | (RefSeq) DNA REPAIR PROTEIN (RAD14/XPA FAMILY)	Nucleotide excision repair (ko03420)	[L]	Replication, recombination and repair	--	--	L	Replication, recombination and repair	DNA-repair protein [Nosema bombycis CQ1]
PB.330.1	--	--	Molecular Function: nucleic acid binding (GO:0003676);; Molecular Function: helicase activity (GO:0004386);; Molecular Function: ATP binding (GO:0005524);;	--	--	--	--	--	--	--	--	hypothetical protein NCER_100865 [Nosema ceranae BRL01]
PB.259.2	--	--	Cellular Component: integral component of membrane (GO:0016021);; Biological Process: vesicle-mediated transport (GO:0016192);;	--	--	[U]	Intracellular trafficking, secretion, and vesicular transport	--	--	U	Intracellular trafficking, secretion, and vesicular transport	hypothetical protein NCER_101747 [Nosema ceranae BRL01]
PB.1738.1	--	--	--	--	--	--	--	--	--	--	--	hypothetical protein NAPIS_ORF00266 [Nosema apis BRL 01]
PB.54.4	--	--	Cellular Component: integral component of membrane (GO:0016021);;	--	--	[D]	Cell cycle control, cell division, chromosome partitioning	--	--	S	Function unknown	hypothetical protein NCER_100094 [Nosema ceranae BRL01]
PB.1590.2	--	--	--	--	--	--	--	Protein of unknown function (DUF2439)	--	--	--	hypothetical protein NAPIS_ORF02517 [Nosema apis BRL 01]
PB.1212.1	--	--	--	--	--	[S]	Function unknown	--	--	S	Function unknown	hypothetical protein NCER_101575 [Nosema ceranae BRL01]
PB.1859.1	[L]	Replication, recombination and repair	Cellular Component: nuclear chromatin (GO:0000790);; Molecular Function: damaged DNA binding (GO:0003684);; Molecular Function: DNA-directed DNA polymerase activity (GO:0003887);; Cellular Component: cytosol (GO:0005829);; Biological Process: translesion synthesis (GO:0019985);; Biological Process: mitotic DNA damage checkpoint (GO:0044773);;	K03511|4.81894e-100|nce:NCER_101983|K03511 DNA polymerase kappa [EC:2.7.7.7] | (RefSeq) hypothetical protein	--	[L]	Replication, recombination and repair	--	DNA polymerase kappa GN=mug40 OS=Schizosaccharomyces pombe (strain 972 / ATCC 24843) PE=1 SV=3	L	Replication, recombination and repair	hypothetical protein NCER_101983 [Nosema ceranae BRL01]
PB.905.1	--	--	Cellular Component: integral component of membrane (GO:0016021);;	K10703|4.05251e-75|nce:NCER_101417|K10703 very-long-chain (3R)-3-hydroxyacyl-CoA dehydratase [EC:4.2.1.134] | (RefSeq) hypothetical protein	Fatty acid elongation (ko00062);Biosynthesis of unsaturated fatty acids (ko01040);Fatty acid metabolism (ko01212)	[R]	General function prediction only	--	--	S	Function unknown	hypothetical protein NCER_101417 [Nosema ceranae BRL01]
PB.2207.2	--	--	--	--	--	--	--	--	--	--	--	hypothetical protein NCER_102457 [Nosema ceranae BRL01]
PB.2145.1	--	--	--	--	--	--	--	--	--	--	--	hypothetical protein NCER_102429 [Nosema ceranae BRL01]
PB.984.3	--	--	--	--	--	--	--	--	--	S	Function unknown	hypothetical protein MTR_5g051110 [Medicago truncatula]
PB.2045.2	--	--	--	K03857|3.90014e-25|nce:NCER_101404|K03857 phosphatidylinositol glycan, class A [EC:2.4.1.198] | (RefSeq) hypothetical protein	Glycosylphosphatidylinositol(GPI)-anchor biosynthesis (ko00563)	--	--	--	--	--	--	hypothetical protein NCER_101404 [Nosema ceranae BRL01]
PB.1707.2	--	--	--	--	--	--	--	--	--	--	--	hypothetical protein NBO_7gi002 [Nosema bombycis CQ1]
PB.499.1	--	--	--	--	--	--	--	--	--	--	--	hypothetical protein NCER_100809 [Nosema ceranae BRL01]
PB.2105.1	--	--	Cellular Component: integral component of membrane (GO:0016021);;	--	--	--	--	--	--	--	--	hypothetical protein NCER_101889 [Nosema ceranae BRL01]
PB.741.1	--	--	--	--	--	--	--	--	--	--	--	hypothetical protein NCER_101848 [Nosema ceranae BRL01]
PB.1792.1	--	--	--	--	--	--	--	--	--	--	--	hypothetical protein NCER_101936 [Nosema ceranae BRL01]
PB.1245.1	--	--	--	--	--	--	--	--	--	--	--	hypothetical protein NCER_100206 [Nosema ceranae BRL01]
PB.1468.1	--	--	--	--	--	--	--	--	--	--	--	hypothetical protein NCER_102143 [Nosema ceranae BRL01]
PB.1735.6	--	--	--	--	--	--	--	--	--	--	--	hypothetical protein NAPIS_ORF01427 [Nosema apis BRL 01]
PB.386.1	[J]	Translation, ribosomal structure and biogenesis	Molecular Function: tRNA binding (GO:0000049);; Biological Process: formation of translation preinitiation complex (GO:0001731);; Molecular Function: translation initiation factor activity (GO:0003743);; Molecular Function: GTPase activity (GO:0003924);; Molecular Function: GTP binding (GO:0005525);; Cellular Component: eukaryotic translation initiation factor 2 complex (GO:0005850);; Cellular Co…	K03242|0|nce:NCER_100936|K03242 translation initiation factor 2 subunit 3 | (RefSeq) hypothetical protein	RNA transport (ko03013)	[J]	Translation, ribosomal structure and biogenesis	--	Eukaryotic translation initiation factor 2 subunit gamma GN=ECU01_0700 OS=Encephalitozoon cuniculi (strain GB-M1) PE=3 SV=2	J	Translation, ribosomal structure and biogenesis	hypothetical protein NCER_100936 [Nosema ceranae BRL01]
PB.1128.1	--	--	Molecular Function: ribonuclease activity (GO:0004540);; Biological Process: tRNA processing (GO:0008033);; Biological Process: RNA phosphodiester bond hydrolysis (GO:0090501);;	K03539|3.99437e-33|nce:NCER_101268|K03539 ribonuclease P/MRP protein subunit RPP1 [EC:3.1.26.5] | (RefSeq) hypothetical protein	Ribosome biogenesis in eukaryotes (ko03008);RNA transport (ko03013)	--	--	--	--	--	--	hypothetical protein NCER_101268 [Nosema ceranae BRL01]
PB.575.3	--	--	Molecular Function: arginine-tRNA ligase activity (GO:0004814);; Molecular Function: ATP binding (GO:0005524);; Biological Process: arginyl-tRNA aminoacylation (GO:0006420);;	K01887|2.66157e-43|nce:NCER_101716|K01887 arginyl-tRNA synthetase [EC:6.1.1.19] | (RefSeq) hypothetical protein	Aminoacyl-tRNA biosynthesis (ko00970)	--	--	--	--	--	--	hypothetical protein NCER_101716 [Nosema ceranae BRL01]
PB.1602.1	[O]	Posttranslational modification, protein turnover, chaperones	Molecular Function: DNA binding (GO:0003677);; Molecular Function: DNA-directed 5'-3' RNA polymerase activity (GO:0003899);; Molecular Function: ATP binding (GO:0005524);; Biological Process: transcription, DNA-templated (GO:0006351);; Cellular Component: integral component of membrane (GO:0016021);; Molecular Function: ATPase activity, coupled to transmembrane movement of substances (GO:0042626)…	--	--	[U]	Intracellular trafficking, secretion, and vesicular transport	--	Iron-sulfur clusters transporter ATM1, mitochondrial (Precursor) GN=ATM1 OS=Cryptococcus neoformans var. neoformans serotype D (strain JEC21 / PE=3 SV=1	V	Defense mechanisms	hypothetical protein NCER_100673 [Nosema ceranae BRL01]
PB.149.2	--	--	--	K03000|2.64008e-19|nce:NCER_100160|K03000 DNA-directed RNA polymerase I subunit RPA12 | (RefSeq) hypothetical protein	Purine metabolism (ko00230);Pyrimidine metabolism (ko00240);RNA polymerase (ko03020)	--	--	--	--	--	--	hypothetical protein NCER_100160 [Nosema ceranae BRL01]
PB.1408.1	--	--	Cellular Component: integral component of membrane (GO:0016021);;	--	--	--	--	--	--	--	--	hypothetical protein NCER_100730 [Nosema ceranae BRL01]
PB.214.1	--	--	Cellular Component: transcription factor TFIIIB complex (GO:0000126);; Molecular Function: TFIIIB-type transcription factor activity (GO:0001026);; Molecular Function: DNA binding (GO:0003677);; Biological Process: regulation of transcription from RNA polymerase III promoter (GO:0006359);;	K15198|8.83603e-91|nce:NCER_102073|K15198 transcription factor TFIIIB component B'' | (RefSeq) hypothetical protein	--	[K]	Transcription	--	--	K	Transcription	hypothetical protein NCER_102073 [Nosema ceranae BRL01]
PB.1475.1	--	--	--	K20131|8.52068e-98|nce:NCER_101440|K20131 Rab5 GDP/GTP exchange factor | (RefSeq) hypothetical protein	--	--	--	--	--	--	--	hypothetical protein NCER_101440 [Nosema ceranae BRL01]
PB.937.1	--	--	Cellular Component: endoplasmic reticulum membrane (GO:0005789);; Molecular Function: O-acyltransferase activity (GO:0008374);; Cellular Component: integral component of membrane (GO:0016021);;	K11155|5.07308e-130|nce:NCER_100059|K11155 diacylglycerol O-acyltransferase 1 [EC:2.3.1.20 2.3.1.75 2.3.1.76] | (RefSeq) hypothetical protein	Glycerolipid metabolism (ko00561)	[I]	Lipid transport and metabolism	--	Probable sterol O-acyltransferase 1 GN=are1 OS=Schizosaccharomyces pombe (strain 972 / ATCC 24843) PE=3 SV=1	I	Lipid transport and metabolism	hypothetical protein NCER_100059 [Nosema ceranae BRL01]
PB.1669.1	--	--	--	--	--	--	--	--	--	--	--	hypothetical protein H311_03451, partial [Anncaliia algerae PRA109]
PB.1574.1	--	--	--	--	--	--	--	--	--	--	--	hypothetical protein NCER_100825 [Nosema ceranae BRL01]
PB.365.1	--	--	Biological Process: transport (GO:0006810);; Cellular Component: integral component of membrane (GO:0016021);;	--	--	--	--	--	--	--	--	hypothetical protein NCER_100279 [Nosema ceranae BRL01]
PB.1623.4	--	--	Molecular Function: nucleic acid binding (GO:0003676);; Molecular Function: helicase activity (GO:0004386);; Molecular Function: ATP binding (GO:0005524);;	K12818|3.31776e-30|nce:NCER_100425|K12818 ATP-dependent RNA helicase DHX8/PRP22 [EC:3.6.4.13] | (RefSeq) hypothetical protein	Spliceosome (ko03040)	--	--	--	--	--	--	hypothetical protein NCER_100425 [Nosema ceranae BRL01]
PB.414.3	--	--	--	--	--	--	--	--	Spore wall protein 12 GN=SWP12 OS=Nosema bombycis (strain CQ1 / CVCC 102059) PE=1 SV=1	--	--	hypothetical protein NCER_100231 [Nosema ceranae BRL01]
PB.1091.1	--	--	--	K15340|1.48344e-10|nce:NCER_100477|K15340 DNA cross-link repair 1A protein | (RefSeq) hypothetical protein	--	--	--	--	--	--	--	hypothetical protein NCER_100477 [Nosema ceranae BRL01]
PB.402.2	--	--	Biological Process: vacuole inheritance (GO:0000011);; Cellular Component: cellular bud neck contractile ring (GO:0000142);; Cellular Component: Swr1 complex (GO:0000812);; Biological Process: actomyosin contractile ring contraction (GO:0000916);; Biological Process: chronological cell aging (GO:0001300);; Molecular Function: structural constituent of cytoskeleton (GO:0005200);; Molecular Functio…	K05692|7.30422e-27|nce:NCER_101664|K05692 actin beta/gamma 1 | (RefSeq) hypothetical protein	Phagosome (ko04145)	[Z]	Cytoskeleton	Actin	Actin GN=ECU01_0460 OS=Encephalitozoon cuniculi (strain GB-M1) PE=1 SV=2	Z	Cytoskeleton	hypothetical protein NCER_101664 [Nosema ceranae BRL01]
PB.1627.1	--	--	--	K14561|1.53793e-45|nce:NCER_101678|K14561 U3 small nucleolar ribonucleoprotein protein IMP4 | (RefSeq) hypothetical protein	Ribosome biogenesis in eukaryotes (ko03008)	[A]	RNA processing and modification	--	--	AJ	RNA processing and modification;; Translation, ribosomal structure and biogenesis	hypothetical protein NCER_101678 [Nosema ceranae BRL01]
PB.1740.1	--	--	--	--	--	--	--	--	--	S	Function unknown	hypothetical protein NCER_102137 [Nosema ceranae BRL01]
PB.2209.1	--	--	--	--	--	--	--	--	--	--	--	hypothetical protein NAPIS_ORF00283 [Nosema apis BRL 01]
PB.2266.1	--	--	--	--	--	--	--	--	--	--	--	hypothetical protein NAPIS_ORF01452 [Nosema apis BRL 01]
PB.801.1	--	--	--	K08874|2.70088e-25|nce:NCER_100665|K08874 transformation/transcription domain-associated protein | (RefSeq) hypothetical protein	--	--	--	--	--	--	--	hypothetical protein NCER_100665 [Nosema ceranae BRL01]
PB.2026.1	--	--	--	--	--	--	--	--	--	--	--	hypothetical protein NCER_101818 [Nosema ceranae BRL01]
PB.720.3	--	--	--	K17605|1.82282e-13|nce:NCER_101671|K17605 serine/threonine-protein phosphatase 2A activator | (RefSeq) hypothetical protein	--	--	--	--	--	--	--	hypothetical protein NCER_101671 [Nosema ceranae BRL01]
PB.1261.1	--	--	--	--	--	--	--	--	--	--	--	hypothetical protein NCER_101793 [Nosema ceranae BRL01]
PB.1045.1	--	--	--	--	--	--	--	--	--	--	--	hypothetical protein NCER_101308 [Nosema ceranae BRL01]
PB.786.3	--	--	Molecular Function: RNA binding (GO:0003723);; Molecular Function: structural constituent of ribosome (GO:0003735);; Biological Process: translation (GO:0006412);; Cellular Component: large ribosomal subunit (GO:0015934);;	K02865|2.55498e-66|nce:NCER_100300|K02865 large subunit ribosomal protein L10Ae | (RefSeq) hypothetical protein	Ribosome (ko03010)	[J]	Translation, ribosomal structure and biogenesis	Ribosomal protein L1p/L10e family	60S ribosomal protein L1 GN=RPL1 OS=Encephalitozoon cuniculi (strain GB-M1) PE=1 SV=1	J	Translation, ribosomal structure and biogenesis	hypothetical protein NCER_100300 [Nosema ceranae BRL01]
PB.1604.1	--	--	Molecular Function: catalytic activity (GO:0003824);; Biological Process: transcription initiation from RNA polymerase II promoter (GO:0006367);;	--	--	--	--	--	--	--	--	hypothetical protein NCER_100669 [Nosema ceranae BRL01]
PB.671.2	--	--	Cellular Component: integral component of membrane (GO:0016021);;	--	--	[Q]	Secondary metabolites biosynthesis, transport and catabolism	--	--	S	Function unknown	hypothetical protein NCER_100360 [Nosema ceranae BRL01]
PB.708.2	--	--	Biological Process: formation of translation preinitiation complex (GO:0001731);; Molecular Function: translation initiation factor activity (GO:0003743);; Cellular Component: eukaryotic translation initiation factor 3 complex (GO:0005852);; Biological Process: regulation of translational initiation (GO:0006446);; Cellular Component: eukaryotic 43S preinitiation complex (GO:0016282);; Cellular Co…	K03246|2.68339e-27|nce:NCER_100584|K03246 translation initiation factor 3 subunit I | (RefSeq) hypothetical protein	RNA transport (ko03013)	[JT]	--	--	Eukaryotic translation initiation factor 3 subunit I {ECO:0000255|HAMAP-Rule:MF_03008} GN=KLLA0F07403g OS=Kluyveromyces lactis (strain ATCC 8585 / CBS 2359 / DSM 70799 / NBRC PE=3 SV=1	J	Translation, ribosomal structure and biogenesis	hypothetical protein NCER_100584 [Nosema ceranae BRL01]
PB.860.1	--	--	Molecular Function: protein serine/threonine kinase activity (GO:0004674);; Molecular Function: ATP binding (GO:0005524);; Cellular Component: cytoplasm (GO:0005737);; Biological Process: protein phosphorylation (GO:0006468);; Cellular Component: intracellular organelle (GO:0043229);;	K18670|3.23241e-28|nce:NCER_100019|K18670 dual specificity protein kinase YAK1 [EC:2.7.12.1] | (RefSeq) hypothetical protein	--	[R]	General function prediction only	--	Probable dual specificity protein kinase YAK1 homolog GN=YAK1 OS=Encephalitozoon cuniculi (strain GB-M1) PE=3 SV=1	T	Signal transduction mechanisms	hypothetical protein NCER_100019 [Nosema ceranae BRL01]
PB.460.1	--	--	Molecular Function: thiol-dependent ubiquitin-specific protease activity (GO:0004843);; Cellular Component: endosome (GO:0005768);; Biological Process: ubiquitin-dependent protein catabolic process (GO:0006511);; Biological Process: protein deubiquitination (GO:0016579);; Cellular Component: transport vesicle (GO:0030133);; Cellular Component: cell division site (GO:0032153);;	K11835|0|nce:NCER_101148|K11835 ubiquitin carboxyl-terminal hydrolase 4/11/15 [EC:3.4.19.12] | (RefSeq) hypothetical protein	--	[O]	Posttranslational modification, protein turnover, chaperones	--	Probable ubiquitin carboxyl-terminal hydrolase 1 GN=ubp1 OS=Schizosaccharomyces pombe (strain 972 / ATCC 24843) PE=3 SV=1	O	Posttranslational modification, protein turnover, chaperones	hypothetical protein NCER_101148 [Nosema ceranae BRL01]
PB.2248.1	--	--	--	--	--	--	--	--	--	--	--	hypothetical protein NCER_102163 [Nosema ceranae BRL01]
PB.1160.1	--	--	--	K11684|2.99532e-78|nce:NCER_102192|K11684 bromodomain-containing factor 1 | (RefSeq) hypothetical protein	--	[K]	Transcription	--	--	BK	Chromatin structure and dynamics;; Transcription	hypothetical protein NCER_102192 [Nosema ceranae BRL01]
PB.807.1	--	--	--	--	--	--	--	--	--	S	Function unknown	hypothetical protein H311_02917 [Anncaliia algerae PRA109]
PB.1447.3	--	--	Cellular Component: integral component of membrane (GO:0016021);;	--	--	--	--	--	--	--	--	hypothetical protein NCER_102084 [Nosema ceranae BRL01]
PB.642.2	--	--	Molecular Function: binding (GO:0005488);; Cellular Component: nucleus (GO:0005634);; Biological Process: chromatin organization (GO:0006325);; Biological Process: regulation of nucleobase-containing compound metabolic process (GO:0019219);; Biological Process: cellular macromolecule metabolic process (GO:0044260);; Cellular Component: intracellular organelle part (GO:0044446);; Biological Proces…	--	--	--	--	--	--	B	Chromatin structure and dynamics	histone acetyltransferase complex SAGA/ADA subunit ADA2 [Encephalitozoon hellem ATCC 50504]
PB.1100.1	--	--	Molecular Function: mannosyltransferase activity (GO:0000030);; Biological Process: protein glycosylation (GO:0006486);; Cellular Component: membrane (GO:0016020);; Biological Process: mannosylation (GO:0097502);;	K10967|9.20961e-141|nce:NCER_101962|K10967 alpha 1,2-mannosyltransferase [EC:2.4.1.-] | (RefSeq) hypothetical protein	Other types of O-glycan biosynthesis (ko00514)	[G]	Carbohydrate transport and metabolism	--	O-glycoside alpha-1,2-mannosyltransferase omh1 GN=omh1 OS=Schizosaccharomyces pombe (strain 972 / ATCC 24843) PE=3 SV=1	G	Carbohydrate transport and metabolism	hypothetical protein NCER_101962 [Nosema ceranae BRL01]
PB.546.1	--	--	Molecular Function: binding (GO:0005488);; Cellular Component: nucleus (GO:0005634);; Biological Process: nucleotide-excision repair (GO:0006289);;	K10847|2.92549e-20|ero:EROM_101060|K10847 DNA-repair protein complementing XP-A cells | (RefSeq) DNA excision repair protein	Nucleotide excision repair (ko03420)	[L]	Replication, recombination and repair	--	--	L	Replication, recombination and repair	DNA-repair protein [Nosema bombycis CQ1]
PB.517.1	--	--	Cellular Component: membrane (GO:0016020);;	--	--	--	--	--	Uncharacterized membrane protein ECU10_0880 GN=ECU10_0880 OS=Encephalitozoon cuniculi (strain GB-M1) PE=1 SV=1	--	--	hypothetical protein NBO_62g0004 [Nosema bombycis CQ1]
PB.297.1	[T]	Signal transduction mechanisms	Molecular Function: protein kinase activity (GO:0004672);; Molecular Function: ATP binding (GO:0005524);; Biological Process: protein phosphorylation (GO:0006468);; Cellular Component: integral component of membrane (GO:0016021);;	--	--	[T]	Signal transduction mechanisms	--	CTD kinase subunit alpha GN=CTK1 OS=Saccharomyces cerevisiae (strain ATCC 204508 / S288c) PE=1 SV=1	T	Signal transduction mechanisms	hypothetical protein NCER_102113 [Nosema ceranae BRL01]
PB.1578.2	--	--	Cellular Component: integral component of membrane (GO:0016021);;	--	--	--	--	--	--	--	--	hypothetical protein NCER_102093 [Nosema ceranae BRL01]
PB.2040.3	--	--	--	--	--	--	--	--	--	--	--	hypothetical protein NCER_101406 [Nosema ceranae BRL01]
PB.253.1	--	--	Molecular Function: DNA binding (GO:0003677);; Cellular Component: nucleus (GO:0005634);; Biological Process: regulation of transcription, DNA-templated (GO:0006355);;	--	--	[K]	Transcription	--	Homeobox protein HD-2 GN=HD-2 OS=Encephalitozoon cuniculi (strain GB-M1) PE=3 SV=1	K	Transcription	hypothetical protein NCER_101346 [Nosema ceranae BRL01]
PB.1947.1	--	--	--	--	--	--	--	--	--	--	--	hypothetical protein NCER_102564 [Nosema ceranae BRL01]
PB.639.1	--	--	--	--	--	--	--	--	--	--	--	hypothetical protein NCER_100544 [Nosema ceranae BRL01]
PB.1293.1	[C]	Energy production and conversion	Molecular Function: ATP:ADP antiporter activity (GO:0005471);; Molecular Function: ATP binding (GO:0005524);; Biological Process: ADP transport (GO:0015866);; Biological Process: ATP transport (GO:0015867);; Cellular Component: integral component of membrane (GO:0016021);;	K03301|5.37933e-67|nce:NCER_101299|K03301 ATP:ADP antiporter, AAA family | (RefSeq) hypothetical protein	--	--	--	--	ADP,ATP carrier protein 1 GN=NTT1 OS=Encephalitozoon cuniculi (strain GB-M1) PE=1 SV=1	C	Energy production and conversion	hypothetical protein NCER_101299 [Nosema ceranae BRL01]
PB.803.1	--	--	--	K08874|1.29077e-48|nce:NCER_100665|K08874 transformation/transcription domain-associated protein | (RefSeq) hypothetical protein	--	[TBLD]	--	--	--	BDLTU	Chromatin structure and dynamics;; Cell cycle control, cell division, chromosome partitioning;; Replication, recombination and repair;; Signal transduction mechanisms;; Intracellular trafficking, secretion, and vesicular transport	hypothetical protein NCER_100665 [Nosema ceranae BRL01]
PB.1675.2	--	--	--	--	--	--	--	BRCT domain, a BRCA1 C-terminus domain	--	--	--	hypothetical protein NCER_102403 [Nosema ceranae BRL01]
PB.717.1	--	--	--	--	--	--	--	--	--	--	--	hypothetical protein H312_03085, partial [Anncaliia algerae PRA339]
PB.1220.1	--	--	--	--	--	--	--	--	--	--	--	hypothetical protein NCER_100845 [Nosema ceranae BRL01]
PB.26.1	--	--	--	K10734|1.67428e-06|ecu:ECU11_0920|K10734 GINS complex subunit 3 | (RefSeq) hypothetical protein	--	[S]	Function unknown	--	--	--	--	hypothetical protein NAPIS_ORF01875 [Nosema apis BRL 01]
PB.525.1	--	--	--	--	--	--	--	--	--	--	--	hypothetical protein NCER_100650 [Nosema ceranae BRL01]
PB.954.3	--	--	--	--	--	--	--	--	--	--	--	hypothetical protein NAPIS_ORF00266 [Nosema apis BRL 01]
PB.1735.5	--	--	--	--	--	--	--	--	--	--	--	hypothetical protein NAPIS_ORF01427 [Nosema apis BRL 01]
PB.441.1	[J]	Translation, ribosomal structure and biogenesis	Molecular Function: nucleotide binding (GO:0000166);; Molecular Function: nucleic acid binding (GO:0003676);; Molecular Function: small protein activating enzyme activity (GO:0008641);;	K14787|5.15242e-103|nce:NCER_100368|K14787 multiple RNA-binding domain-containing protein 1 | (RefSeq) hypothetical protein	--	[R]	General function prediction only	RNA recognition motif. (a.k.a. RRM, RBD, or RNP domain)	Multiple RNA-binding domain-containing protein 1 GN=MRD1 OS=Ustilago maydis (strain 521 / FGSC 9021) PE=3 SV=1	S	Function unknown	hypothetical protein NCER_100368 [Nosema ceranae BRL01]
PB.499.2	--	--	--	--	--	--	--	--	--	--	--	hypothetical protein NCER_100809 [Nosema ceranae BRL01]
PB.1990.1	--	--	--	--	--	--	--	--	--	--	--	hypothetical protein M896_080950 [Ordospora colligata OC4]
PB.1577.1	--	--	Cellular Component: integral component of membrane (GO:0016021);;	--	--	--	--	--	--	--	--	hypothetical protein NCER_102093 [Nosema ceranae BRL01]
PB.2047.3	[F]	Nucleotide transport and metabolism	Molecular Function: CTP synthase activity (GO:0003883);; Molecular Function: ATP binding (GO:0005524);; Biological Process: glutamine metabolic process (GO:0006541);; Biological Process: 'de novo' CTP biosynthetic process (GO:0044210);;	K01937|1.95047e-48|nce:NCER_101402|K01937 CTP synthase [EC:6.3.4.2] | (RefSeq) hypothetical protein	Pyrimidine metabolism (ko00240)	[F]	Nucleotide transport and metabolism	--	CTP synthase GN=ECU11_0880 OS=Encephalitozoon cuniculi (strain GB-M1) PE=3 SV=1	F	Nucleotide transport and metabolism	hypothetical protein NCER_101402 [Nosema ceranae BRL01]
PB.344.2	--	--	--	--	--	--	--	--	--	--	--	hypothetical protein NCER_100679 [Nosema ceranae BRL01]
PB.41.20	[O]	Posttranslational modification, protein turnover, chaperones	Biological Process: mitochondrial genome maintenance (GO:0000002);; Molecular Function: ATP binding (GO:0005524);; Cellular Component: mitochondrial matrix (GO:0005759);; Biological Process: proteolysis (GO:0006508);; Molecular Function: peptidase activity (GO:0008233);; Molecular Function: ATPase activity (GO:0016887);; Biological Process: cellular response to heat (GO:0034605);; Biological Proc…	K03695|0|nce:NCER_101322|K03695 ATP-dependent Clp protease ATP-binding subunit ClpB | (RefSeq) hypothetical protein	--	[O]	Posttranslational modification, protein turnover, chaperones	ATPase family associated with various cellular activities (AAA);; Bacterial TniB protein;; Clp amino terminal domain, pathogenicity island component	Heat shock protein hsp98 GN=hsp98 OS=Neurospora crassa (strain ATCC 24698 / 74-OR23-1A / CBS 708.71 / DSM PE=1 SV=2	O	Posttranslational modification, protein turnover, chaperones	hypothetical protein NCER_101322 [Nosema ceranae BRL01]
PB.1924.1	--	--	--	--	--	--	--	Amelogenin	--	--	--	--
PB.201.1	--	--	--	--	--	--	--	--	--	--	--	hypothetical protein NCER_101514 [Nosema ceranae BRL01]
PB.1639.1	--	--	Biological Process: pseudouridine synthesis (GO:0001522);; Cellular Component: box H/ACA snoRNP complex (GO:0031429);; Biological Process: ribosome biogenesis (GO:0042254);;	K11128|4.5826e-31|nce:NCER_101177|K11128 H/ACA ribonucleoprotein complex subunit 1 | (RefSeq) hypothetical protein	Ribosome biogenesis in eukaryotes (ko03008)	--	--	--	--	--	--	hypothetical protein NCER_101177 [Nosema ceranae BRL01]
PB.1623.1	[J]	Translation, ribosomal structure and biogenesis	Molecular Function: nucleic acid binding (GO:0003676);; Molecular Function: helicase activity (GO:0004386);; Molecular Function: ATP binding (GO:0005524);;	K12818|7.3399e-98|nce:NCER_100425|K12818 ATP-dependent RNA helicase DHX8/PRP22 [EC:3.6.4.13] | (RefSeq) hypothetical protein	Spliceosome (ko03040)	[A]	RNA processing and modification	Helicase associated domain (HA2);; Oligonucleotide/oligosaccharide-binding (OB)-fold	Pre-mRNA-splicing factor ATP-dependent RNA helicase prp22 GN=prp22 OS=Schizosaccharomyces pombe (strain 972 / ATCC 24843) PE=1 SV=1	L	Replication, recombination and repair	hypothetical protein NCER_100425 [Nosema ceranae BRL01]
PB.1312.1	--	--	--	K12856|2.92444e-06|ero:EROM_040700|K12856 pre-mRNA-processing factor 8 | (RefSeq) U5 snRNP pre-mRNA splicing factor Prp8	Spliceosome (ko03040)	--	--	--	--	--	--	--
PB.233.2	--	--	Molecular Function: nucleotide binding (GO:0000166);; Cellular Component: commitment complex (GO:0000243);; Molecular Function: RNA cap binding (GO:0000339);; Cellular Component: nuclear cap binding complex (GO:0005846);; Biological Process: mRNA cis splicing, via spliceosome (GO:0045292);;	K12883|6.60735e-41|nce:NCER_101089|K12883 nuclear cap-binding protein subunit 2 | (RefSeq) hypothetical protein	RNA transport (ko03013);mRNA surveillance pathway (ko03015);Spliceosome (ko03040)	[A]	RNA processing and modification	--	--	A	RNA processing and modification	hypothetical protein NCER_101089 [Nosema ceranae BRL01]
PB.1521.4	--	--	Molecular Function: isopentenyl-diphosphate delta-isomerase activity (GO:0004452);; Cellular Component: nucleus (GO:0005634);; Molecular Function: hydrolase activity (GO:0016787);; Biological Process: farnesyl diphosphate biosynthetic process (GO:0045337);;	K01823|2.43512e-16|nce:NCER_101544|K01823 isopentenyl-diphosphate Delta-isomerase [EC:5.3.3.2] | (RefSeq) hypothetical protein	Terpenoid backbone biosynthesis (ko00900);Biosynthesis of antibiotics (ko01130)	--	--	--	--	--	--	hypothetical protein NCER_101544 [Nosema ceranae BRL01]
PB.1042.5	--	--	--	K14298|2.4542e-09|nce:NCER_101237|K14298 mRNA export factor | (RefSeq) hypothetical protein	RNA transport (ko03013)	--	--	--	--	--	--	hypothetical protein NCER_101237 [Nosema ceranae BRL01]
PB.1190.3	--	--	--	--	--	--	--	--	--	--	--	hypothetical protein NCER_102271 [Nosema ceranae BRL01]
PB.1402.1	[M]	Cell wall/membrane/envelope biogenesis	Molecular Function: glutamine-fructose-6-phosphate transaminase (isomerizing) activity (GO:0004360);; Biological Process: carbohydrate metabolic process (GO:0005975);; Molecular Function: carbohydrate binding (GO:0030246);; Biological Process: carbohydrate derivative biosynthetic process (GO:1901137);;	K00820|1.07427e-135|nce:NCER_100735|K00820 glucosamine--fructose-6-phosphate aminotransferase (isomerizing) [EC:2.6.1.16] | (RefSeq) hypothetical protein	Amino sugar and nucleotide sugar metabolism (ko00520);Biosynthesis of antibiotics (ko01130)	[M]	Cell wall/membrane/envelope biogenesis	--	Glutamine--fructose-6-phosphate aminotransferase [isomerizing] GN=GFA1 OS=Encephalitozoon cuniculi (strain GB-M1) PE=1 SV=1	M	Cell wall/membrane/envelope biogenesis	hypothetical protein NCER_100735 [Nosema ceranae BRL01]
PB.1507.1	[PR]	Inorganic ion transport and metabolism;; General function prediction only	Molecular Function: ATP binding (GO:0005524);; Molecular Function: ATPase activity (GO:0016887);;	--	--	--	--	--	--	--	--	hypothetical protein NCER_101105 [Nosema ceranae BRL01]
PB.443.2	--	--	Biological Process: spliceosomal snRNP assembly (GO:0000387);; Cellular Component: U5 snRNP (GO:0005682);; Cellular Component: U1 snRNP (GO:0005685);; Cellular Component: U2 snRNP (GO:0005686);; Cellular Component: U4/U6 x U5 tri-snRNP complex (GO:0046540);; Cellular Component: precatalytic spliceosome (GO:0071011);; Cellular Component: catalytic step 2 spliceosome (GO:0071013);;	K11096|1.65131e-08|cot:CORT_0B05960|K11096 small nuclear ribonucleoprotein D2 | (RefSeq) Smd2 core Sm protein	Spliceosome (ko03040)	[A]	RNA processing and modification	--	Small nuclear ribonucleoprotein Sm D2 GN=SMD2 OS=Saccharomyces cerevisiae (strain ATCC 204508 / S288c) PE=1 SV=2	K	Transcription	hypothetical protein CPAR2_104760 [Candida parapsilosis]
PB.2055.1	--	--	--	--	--	--	--	--	--	--	--	hypothetical protein NCER_101933 [Nosema ceranae BRL01]
PB.750.1	--	--	--	--	--	--	--	--	--	--	--	putative Swi5-like protein [Encephalitozoon intestinalis ATCC 50506]
PB.1906.1	--	--	--	--	--	--	--	--	--	--	--	hypothetical protein NCER_102146 [Nosema ceranae BRL01]
PB.1484.2	[L]	Replication, recombination and repair	Molecular Function: translation initiation factor activity (GO:0003743);; Molecular Function: helicase activity (GO:0004386);; Molecular Function: ATP binding (GO:0005524);; Cellular Component: cytoplasm (GO:0005737);; Biological Process: translational initiation (GO:0006413);;	K03257|2.12657e-66|nce:NCER_100997|K03257 translation initiation factor 4A | (RefSeq) hypothetical protein	RNA transport (ko03013)	[J]	Translation, ribosomal structure and biogenesis	--	ATP-dependent RNA helicase eIF4A GN=TIF1 OS=Encephalitozoon cuniculi (strain GB-M1) PE=1 SV=1	L	Replication, recombination and repair	hypothetical protein NCER_100997 [Nosema ceranae BRL01]
PB.597.3	--	--	Molecular Function: zinc ion binding (GO:0008270);; Cellular Component: integral component of membrane (GO:0016021);; Biological Process: cellular protein metabolic process (GO:0044267);;	--	--	[O]	Posttranslational modification, protein turnover, chaperones	Ring finger domain;; RING-like zinc finger;; Zinc finger, C3HC4 type (RING finger);; RING-type zinc-finger;; RING-H2 zinc finger domain;; Zinc finger, C3HC4 type (RING finger)	--	O	Posttranslational modification, protein turnover, chaperones	hypothetical protein NCER_100445 [Nosema ceranae BRL01]
PB.390.3	--	--	--	--	--	--	--	--	--	--	--	hypothetical protein NCER_100932 [Nosema ceranae BRL01]
PB.2019.1	[J]	Translation, ribosomal structure and biogenesis	Biological Process: telomere maintenance (GO:0000723);; Molecular Function: double-stranded RNA binding (GO:0003725);; Molecular Function: ATP binding (GO:0005524);; Cellular Component: nucleus (GO:0005634);; Cellular Component: cytosol (GO:0005829);; Biological Process: regulation of translational fidelity (GO:0006450);; Biological Process: tRNA processing (GO:0008033);; Molecular Function: sing…	--	--	[J]	Translation, ribosomal structure and biogenesis	NOP5NT (NUC127) domain	Threonylcarbamoyl-AMP synthase GN=sua5 OS=Schizosaccharomyces pombe (strain 972 / ATCC 24843) PE=3 SV=1	J	Translation, ribosomal structure and biogenesis	hypothetical protein NCER_101537 [Nosema ceranae BRL01]
PB.513.4	--	--	Molecular Function: zinc ion binding (GO:0008270);;	K11380|1.85424e-161|nce:NCER_101312|K11380 NuA3 HAT complex component NTO1 | (RefSeq) hypothetical protein	--	[R]	General function prediction only	PHD-zinc-finger like domain;; PHD-finger	NuA3 HAT complex component NTO1 GN=NTO1 OS=Saccharomyces cerevisiae (strain ATCC 204508 / S288c) PE=1 SV=1	S	Function unknown	hypothetical protein NCER_101312 [Nosema ceranae BRL01]
PB.1432.1	--	--	Molecular Function: diphthine synthase activity (GO:0004164);; Cellular Component: nucleus (GO:0005634);; Cellular Component: cytosol (GO:0005829);; Biological Process: peptidyl-diphthamide biosynthetic process from peptidyl-histidine (GO:0017183);; Biological Process: methylation (GO:0032259);;	K00586|2.58345e-16|nce:NCER_101909|K00586 diphthine methyl ester synthase [EC:2.1.1.314] | (RefSeq) hypothetical protein	--	--	--	--	--	--	--	hypothetical protein NCER_101909 [Nosema ceranae BRL01]
PB.2193.1	--	--	--	--	--	--	--	--	--	S	Function unknown	hypothetical protein H311_02014 [Anncaliia algerae PRA109]
PB.989.2	--	--	Molecular Function: glutamate-tRNA ligase activity (GO:0004818);; Molecular Function: ATP binding (GO:0005524);; Cellular Component: cytoplasm (GO:0005737);; Biological Process: tRNA aminoacylation for protein translation (GO:0006418);;	K01885|8.94309e-40|nce:NCER_102160|K01885 glutamyl-tRNA synthetase [EC:6.1.1.17] | (RefSeq) hypothetical protein	Aminoacyl-tRNA biosynthesis (ko00970)	--	--	--	Probable glutamate--tRNA ligase, cytoplasmic GN=NCER_102160 OS=Nosema ceranae (strain BRL01) PE=3 SV=1	--	--	hypothetical protein NCER_102160 [Nosema ceranae BRL01]
PB.565.1	--	--	Cellular Component: integral component of membrane (GO:0016021);;	K17257|3.09327e-89|nce:NCER_100615|K17257 integrin alpha FG-GAP repeat containing protein 1 | (RefSeq) hypothetical protein	--	--	--	--	--	--	--	hypothetical protein NCER_100615 [Nosema ceranae BRL01]
PB.1966.2	--	--	Cellular Component: integral component of membrane (GO:0016021);;	--	--	--	--	--	--	--	--	hypothetical protein NCER_102380 [Nosema ceranae BRL01]
PB.609.1	--	--	Cellular Component: proteasome complex (GO:0000502);; Molecular Function: enzyme regulator activity (GO:0030234);; Biological Process: regulation of protein catabolic process (GO:0042176);; Biological Process: regulation of catalytic activity (GO:0050790);;	K03028|1.41602e-46|nce:NCER_100429|K03028 26S proteasome regulatory subunit N1 | (RefSeq) hypothetical protein	Proteasome (ko03050)	[O]	Posttranslational modification, protein turnover, chaperones	--	26S proteasome regulatory subunit RPN1 GN=RPN1 OS=Encephalitozoon cuniculi (strain GB-M1) PE=1 SV=1	O	Posttranslational modification, protein turnover, chaperones	hypothetical protein NCER_100429 [Nosema ceranae BRL01]
PB.605.1	--	--	--	--	--	--	--	--	--	--	--	hypothetical protein NCER_100433 [Nosema ceranae BRL01]
PB.1608.2	[C]	Energy production and conversion	Cellular Component: fungal-type vacuole membrane (GO:0000329);; Molecular Function: ATP binding (GO:0005524);; Cellular Component: cytosol (GO:0005829);; Biological Process: vacuolar acidification (GO:0007035);; Biological Process: ATP hydrolysis coupled proton transport (GO:0015991);; Cellular Component: proton-transporting V-type ATPase, V1 domain (GO:0033180);; Biological Process: cellular pro…	K02145|1.25133e-164|nce:NCER_101294|K02145 V-type H+-transporting ATPase subunit A [EC:3.6.3.14] | (RefSeq) hypothetical protein	Oxidative phosphorylation (ko00190);Phagosome (ko04145)	[C]	Energy production and conversion	--	V-type proton ATPase catalytic subunit A GN=VMA1 OS=Encephalitozoon cuniculi (strain GB-M1) PE=1 SV=1	C	Energy production and conversion	hypothetical protein NCER_101294 [Nosema ceranae BRL01]
PB.25.1	--	--	Cellular Component: integral component of membrane (GO:0016021);;	--	--	--	--	--	--	--	--	hypothetical protein NCER_101289 [Nosema ceranae BRL01]
PB.997.1	--	--	Cellular Component: nucleus (GO:0005634);; Cellular Component: cytosol (GO:0005829);; Molecular Function: small protein activating enzyme activity (GO:0008641);;	K10685|3.07403e-43|nce:NCER_100503|K10685 ubiquitin-like 1-activating enzyme E1 B [EC:6.2.1.45] | (RefSeq) hypothetical protein	Ubiquitin mediated proteolysis (ko04120)	[O]	Posttranslational modification, protein turnover, chaperones	--	Ubiquitin-activating enzyme E1-like GN=D9509.10 OS=Saccharomyces cerevisiae (strain ATCC 204508 / S288c) PE=1 SV=1	H	Coenzyme transport and metabolism	hypothetical protein NCER_100503 [Nosema ceranae BRL01]
PB.373.1	--	--	Molecular Function: protein serine/threonine kinase activity (GO:0004674);; Molecular Function: ATP binding (GO:0005524);; Cellular Component: cytoskeleton (GO:0005856);; Biological Process: protein phosphorylation (GO:0006468);; Biological Process: cell cycle (GO:0007049);;	K06631|1.35481e-80|nce:NCER_100270|K06631 polo-like kinase 1 [EC:2.7.11.21] | (RefSeq) hypothetical protein	--	[D]	Cell cycle control, cell division, chromosome partitioning	--	Probable cell cycle serine/threonine-protein kinase CDC5 homolog GN=CDC5 OS=Encephalitozoon cuniculi (strain GB-M1) PE=3 SV=2	T	Signal transduction mechanisms	hypothetical protein NCER_100270 [Nosema ceranae BRL01]
PB.77.5	--	--	Molecular Function: GTP binding (GO:0005525);; Biological Process: single-organism cellular process (GO:0044763);;	K16944|4.13764e-113|nce:NCER_101327|K16944 septin 7 | (RefSeq) hypothetical protein	--	[DZU]	--	Septin	Cell division control protein 10 GN=CDC10 OS=Encephalitozoon cuniculi (strain GB-M1) PE=1 SV=2	DZ	Cell cycle control, cell division, chromosome partitioning;; Cytoskeleton	hypothetical protein NCER_101327 [Nosema ceranae BRL01]
PB.1735.7	--	--	--	--	--	--	--	--	--	--	--	hypothetical protein NAPIS_ORF00171 [Nosema apis BRL 01]
PB.1296.3	[T]	Signal transduction mechanisms	Cellular Component: nucleus (GO:0005634);; Cellular Component: cytosol (GO:0005829);; Cellular Component: cell division site (GO:0032153);;	--	--	[MOT]	--	Sel1 repeat	Chitin synthase regulatory factor 3 GN=chr3 OS=Schizosaccharomyces pombe (strain 972 / ATCC 24843) PE=1 SV=1	S	Function unknown	hypothetical protein NCER_100623 [Nosema ceranae BRL01]
PB.1735.4	--	--	--	--	--	--	--	--	--	--	--	hypothetical protein NAPIS_ORF01427 [Nosema apis BRL 01]
PB.1079.1	--	--	--	--	--	[R]	General function prediction only	--	Integrase p58 GN=G5984 OS=Saccharomyces cerevisiae (strain ATCC 204508 / S288c) PE=1 SV=3	L	Replication, recombination and repair	pol protein [Nosema apis BRL 01]
PB.2046.1	[F]	Nucleotide transport and metabolism	Molecular Function: CTP synthase activity (GO:0003883);; Molecular Function: ATP binding (GO:0005524);; Biological Process: glutamine metabolic process (GO:0006541);; Biological Process: 'de novo' CTP biosynthetic process (GO:0044210);;	K01937|7.23262e-66|nce:NCER_101402|K01937 CTP synthase [EC:6.3.4.2] | (RefSeq) hypothetical protein	Pyrimidine metabolism (ko00240)	[F]	Nucleotide transport and metabolism	CTP synthase N-terminus	CTP synthase GN=ECU11_0880 OS=Encephalitozoon cuniculi (strain GB-M1) PE=3 SV=1	F	Nucleotide transport and metabolism	hypothetical protein NCER_101402 [Nosema ceranae BRL01]
PB.1487.1	--	--	--	--	--	--	--	--	--	--	--	hypothetical protein NCER_102215 [Nosema ceranae BRL01]
PB.1860.1	[R]	General function prediction only	Cellular Component: anaphase-promoting complex (GO:0005680);; Biological Process: proteolysis (GO:0006508);; Biological Process: synaptonemal complex assembly (GO:0007130);; Molecular Function: enzyme activator activity (GO:0008047);; Molecular Function: anaphase-promoting complex binding (GO:0010997);; Biological Process: positive regulation of catalytic activity (GO:0043085);; Biological Proces…	K03363|1.494e-73|nce:NCER_101929|K03363 cell division cycle 20, cofactor of APC complex | (RefSeq) hypothetical protein	Cell cycle - yeast (ko04111);Meiosis - yeast (ko04113);Ubiquitin mediated proteolysis (ko04120)	[DO]	--	WD domain, G-beta repeat	WD repeat-containing protein slp1 GN=slp1 OS=Schizosaccharomyces pombe (strain 972 / ATCC 24843) PE=1 SV=1	D	Cell cycle control, cell division, chromosome partitioning	hypothetical protein NCER_101929 [Nosema ceranae BRL01]
PB.2134.3	--	--	--	--	--	--	--	--	--	--	--	hypothetical protein NAPIS_ORF00142 [Nosema apis BRL 01]
PB.744.1	--	--	--	--	--	--	--	--	--	--	--	hypothetical protein NCER_102286 [Nosema ceranae BRL01]
PB.1384.3	[J]	Translation, ribosomal structure and biogenesis	Molecular Function: structural constituent of ribosome (GO:0003735);; Cellular Component: ribosome (GO:0005840);; Biological Process: translation (GO:0006412);; Molecular Function: rRNA binding (GO:0019843);; Molecular Function: metal ion binding (GO:0046872);;	K02922|4.67056e-19|ecu:ECU07_1460|K02922 large subunit ribosomal protein L37e | (RefSeq) 60S ribosomal protein L37	Ribosome (ko03010)	[J]	Translation, ribosomal structure and biogenesis	--	60S ribosomal protein L37 GN=RPL37 OS=Encephalitozoon cuniculi (strain GB-M1) PE=3 SV=1	J	Translation, ribosomal structure and biogenesis	ribosomal protein L37 [Ordospora colligata OC4]
PB.956.1	--	--	--	--	--	--	--	--	--	K	Transcription	hypothetical protein NCER_101345 [Nosema ceranae BRL01]
PB.1755.4	--	--	--	--	--	--	--	--	--	--	--	hypothetical protein NAPIS_ORF02435 [Nosema apis BRL 01]
PB.443.1	--	--	Biological Process: RNA splicing (GO:0008380);; Cellular Component: spliceosomal snRNP complex (GO:0097525);;	K11096|1.32902e-08|cot:CORT_0B05960|K11096 small nuclear ribonucleoprotein D2 | (RefSeq) Smd2 core Sm protein	Spliceosome (ko03040)	[A]	RNA processing and modification	LSM domain;; Hfq protein	Small nuclear ribonucleoprotein Sm D2 GN=SMD2 OS=Saccharomyces cerevisiae (strain ATCC 204508 / S288c) PE=1 SV=2	K	Transcription	hypothetical protein CPAR2_104760 [Candida parapsilosis]
PB.2014.1	[J]	Translation, ribosomal structure and biogenesis	Molecular Function: aspartate-tRNA ligase activity (GO:0004815);; Molecular Function: ATP binding (GO:0005524);; Cellular Component: cytoplasm (GO:0005737);; Biological Process: aspartyl-tRNA aminoacylation (GO:0006422);;	K01876|1.03422e-94|ein:Eint_060710|K01876 aspartyl-tRNA synthetase [EC:6.1.1.12] | (RefSeq) aspartyl-tRNA synthetase	Aminoacyl-tRNA biosynthesis (ko00970)	[J]	Translation, ribosomal structure and biogenesis	--	Probable aspartate--tRNA ligase, cytoplasmic GN=ECU06_0790 OS=Encephalitozoon cuniculi (strain GB-M1) PE=3 SV=1	J	Translation, ribosomal structure and biogenesis	aspartyl-trna synthetase [Nosema apis BRL 01]
PB.1701.1	--	--	Molecular Function: chromatin binding (GO:0003682);; Cellular Component: transcription factor TFIID complex (GO:0005669);; Cellular Component: cytosol (GO:0005829);; Biological Process: transcription from RNA polymerase II promoter (GO:0006366);; Cellular Component: cell division site (GO:0032153);;	K03128|0|nce:NCER_101163|K03128 transcription initiation factor TFIID subunit 2 | (RefSeq) hypothetical protein	Basal transcription factors (ko03022)	--	--	--	--	--	--	hypothetical protein NCER_101163 [Nosema ceranae BRL01]
PB.470.1	--	--	Cellular Component: intracellular (GO:0005622);; Biological Process: cyclic nucleotide biosynthetic process (GO:0009190);; Cellular Component: integral component of membrane (GO:0016021);; Molecular Function: phosphorus-oxygen lyase activity (GO:0016849);; Biological Process: intracellular signal transduction (GO:0035556);;	--	--	--	--	--	--	--	--	hypothetical protein NCER_102165 [Nosema ceranae BRL01]
PB.2216.1	--	--	Cellular Component: integral component of membrane (GO:0016021);;	--	--	--	--	--	--	--	--	SR85 protein, partial [Nosema ceranae]
PB.2.2	[MDT]	Cell wall/membrane/envelope biogenesis;; Cell cycle control, cell division, chromosome partitioning;; Signal transduction mechanisms	Molecular Function: ATP binding (GO:0005524);; Cellular Component: cytoplasm (GO:0005737);; Cellular Component: integral component of membrane (GO:0016021);; Biological Process: localization (GO:0051179);;	K12196|0|nce:NCER_102433|K12196 vacuolar protein-sorting-associated protein 4 | (RefSeq) hypothetical protein	Endocytosis (ko04144)	[O]	Posttranslational modification, protein turnover, chaperones	ATPase family associated with various cellular activities (AAA);; AAA domain (dynein-related subfamily)	Vacuolar protein sorting-associated protein 4 GN=YPR173C OS=Saccharomyces cerevisiae (strain ATCC 204508 / S288c) PE=1 SV=1	O	Posttranslational modification, protein turnover, chaperones	hypothetical protein NCER_102433 [Nosema ceranae BRL01]
PB.916.1	--	--	--	--	--	--	--	--	--	O	Posttranslational modification, protein turnover, chaperones	hypothetical protein NCER_102157 [Nosema ceranae BRL01]
PB.1532.1	--	--	Molecular Function: DNA binding (GO:0003677);;	K12860|2.21871e-28|nce:NCER_101041|K12860 pre-mRNA-splicing factor CDC5/CEF1 | (RefSeq) hypothetical protein	Spliceosome (ko03040)	--	--	--	--	--	--	hypothetical protein NCER_101041 [Nosema ceranae BRL01]
PB.671.3	--	--	Cellular Component: integral component of membrane (GO:0016021);;	--	--	[Q]	Secondary metabolites biosynthesis, transport and catabolism	--	--	S	Function unknown	hypothetical protein NCER_100359 [Nosema ceranae BRL01]
PB.29.1	--	--	Molecular Function: protein serine/threonine kinase activity (GO:0004674);; Molecular Function: ATP binding (GO:0005524);; Biological Process: protein phosphorylation (GO:0006468);;	K08819|1.70017e-68|nce:NCER_101779|K08819 cyclin-dependent kinase 12/13 [EC:2.7.11.22 2.7.11.23] | (RefSeq) hypothetical protein	--	[D]	Cell cycle control, cell division, chromosome partitioning	Dcp1-like decapping family	Probable CTD kinase subunit alpha homolog GN=CTK1 OS=Encephalitozoon cuniculi (strain GB-M1) PE=3 SV=1	--	--	hypothetical protein NCER_101779 [Nosema ceranae BRL01]
PB.2039.3	--	--	Biological Process: meiotic mismatch repair (GO:0000710);; Molecular Function: double-stranded DNA binding (GO:0003690);; Cellular Component: nucleus (GO:0005634);; Cellular Component: site of double-strand break (GO:0035861);; Biological Process: maintenance of DNA repeat elements (GO:0043570);; Molecular Function: double-stranded DNA 5'-3' exodeoxyribonuclease activity (GO:0051908);; Cellular C…	K10746|2.84264e-06|ecu:ECU11_0760|K10746 exonuclease 1 [EC:3.1.-.-] | (RefSeq) EXONUCLEASE 1	Mismatch repair (ko03430)	[L]	Replication, recombination and repair	--	--	--	--	Exonuclease 1 [Nosema bombycis CQ1]
PB.99.6	--	--	Molecular Function: nucleic acid binding (GO:0003676);; Molecular Function: DNA-directed 5'-3' RNA polymerase activity (GO:0003899);; Biological Process: transcription, DNA-templated (GO:0006351);;	K03022|2.69581e-63|nce:NCER_101022|K03022 DNA-directed RNA polymerase III subunit RPC8 | (RefSeq) hypothetical protein	Purine metabolism (ko00230);Pyrimidine metabolism (ko00240);RNA polymerase (ko03020)	[K]	Transcription	--	--	K	Transcription	hypothetical protein NCER_101022 [Nosema ceranae BRL01]
PB.1726.1	--	--	--	--	--	--	--	--	--	--	--	hypothetical protein NCER_102671 [Nosema ceranae BRL01]
PB.1092.1	[KL]	Transcription;; Replication, recombination and repair	Molecular Function: DNA binding (GO:0003677);; Molecular Function: helicase activity (GO:0004386);; Molecular Function: ATP binding (GO:0005524);; Biological Process: DNA repair (GO:0006281);; Biological Process: chromatin remodeling (GO:0006338);; Biological Process: regulation of transcription from RNA polymerase II promoter (GO:0006357);; Molecular Function: ATPase activity (GO:0016887);; Cell…	K11665|6.24906e-160|nce:NCER_100481|K11665 DNA helicase INO80 [EC:3.6.4.12] | (RefSeq) hypothetical protein	--	[L]	Replication, recombination and repair	--	Putative DNA helicase INO80 GN=INO80 OS=Ustilago maydis (strain 521 / FGSC 9021) PE=3 SV=1	L	Replication, recombination and repair	hypothetical protein NCER_100481 [Nosema ceranae BRL01]
PB.197.1	--	--	--	--	--	--	--	--	--	--	--	hypothetical protein H312_01052 [Anncaliia algerae PRA339]
PB.1737.1	--	--	--	--	--	--	--	--	--	--	--	hypothetical protein NCER_101908 [Nosema ceranae BRL01]
PB.699.1	--	--	Molecular Function: structural constituent of ribosome (GO:0003735);; Molecular Function: mRNA (guanine-N7-)-methyltransferase activity (GO:0004482);; Cellular Component: nucleus (GO:0005634);; Biological Process: 7-methylguanosine mRNA capping (GO:0006370);; Biological Process: translation (GO:0006412);; Cellular Component: small ribosomal subunit (GO:0015935);; Biological Process: RNA (guanine-…	K00565|4.23962e-100|nce:NCER_100590|K00565 mRNA (guanine-N7-)-methyltransferase [EC:2.1.1.56] | (RefSeq) hypothetical protein	mRNA surveillance pathway (ko03015)	[A]	RNA processing and modification	--	mRNA cap guanine-N7 methyltransferase GN=ABD1 OS=Encephalitozoon cuniculi (strain GB-M1) PE=1 SV=2	A	RNA processing and modification	hypothetical protein NCER_100590 [Nosema ceranae BRL01]
PB.1755.3	--	--	--	--	--	--	--	--	--	--	--	hypothetical protein NAPIS_ORF00266 [Nosema apis BRL 01]
PB.482.7	--	--	--	--	--	--	--	--	--	--	--	hypothetical protein NCER_100339 [Nosema ceranae BRL01]
PB.1632.6	--	--	Molecular Function: protein serine/threonine kinase activity (GO:0004674);; Molecular Function: ATP binding (GO:0005524);; Cellular Component: intracellular (GO:0005622);; Biological Process: protein phosphorylation (GO:0006468);; Biological Process: intracellular signal transduction (GO:0035556);; Molecular Function: metal ion binding (GO:0046872);;	--	--	[T]	Signal transduction mechanisms	--	--	T	Signal transduction mechanisms	hypothetical protein NCER_101444 [Nosema ceranae BRL01]
PB.1244.1	[J]	Translation, ribosomal structure and biogenesis	Biological Process: ribosomal large subunit assembly (GO:0000027);; Molecular Function: structural constituent of ribosome (GO:0003735);; Biological Process: translation (GO:0006412);; Molecular Function: antioxidant activity (GO:0016209);; Molecular Function: oxidoreductase activity (GO:0016491);; Cellular Component: cytosolic large ribosomal subunit (GO:0022625);; Biological Process: oxidation-…	K02925|2.01708e-51|nce:NCER_100207|K02925 large subunit ribosomal protein L3e | (RefSeq) 60S ribosomal protein L3	Ribosome (ko03010)	[J]	Translation, ribosomal structure and biogenesis	Ribosomal protein L3	60S ribosomal protein L3 GN=RPL3-2 OS=Encephalitozoon cuniculi (strain GB-M1) PE=1 SV=1	J	Translation, ribosomal structure and biogenesis	60S ribosomal protein L3 [Nosema ceranae BRL01]
PB.1623.2	--	--	Molecular Function: nucleic acid binding (GO:0003676);; Molecular Function: helicase activity (GO:0004386);; Molecular Function: ATP binding (GO:0005524);;	K12818|3.13947e-103|nce:NCER_100425|K12818 ATP-dependent RNA helicase DHX8/PRP22 [EC:3.6.4.13] | (RefSeq) hypothetical protein	Spliceosome (ko03040)	[A]	RNA processing and modification	Oligonucleotide/oligosaccharide-binding (OB)-fold	--	L	Replication, recombination and repair	hypothetical protein NCER_100425 [Nosema ceranae BRL01]
PB.303.1	--	--	--	--	--	--	--	--	--	--	--	hypothetical protein NCER_102514 [Nosema ceranae BRL01]
PB.777.1	--	--	Molecular Function: protein serine/threonine kinase activity (GO:0004674);; Molecular Function: ATP binding (GO:0005524);; Biological Process: protein phosphorylation (GO:0006468);;	K08867|6.2736e-35|nce:NCER_100922|K08867 WNK lysine deficient protein kinase [EC:2.7.11.1] | (RefSeq) hypothetical protein	--	[R]	General function prediction only	--	Serine/threonine-protein kinase pkpA GN=pkpA OS=Phycomyces blakesleeanus (strain ATCC 8743b / FGSC 10004 / NBRC 33097 PE=2 SV=1	T	Signal transduction mechanisms	hypothetical protein NCER_100922 [Nosema ceranae BRL01]
PB.1972.1	--	--	--	--	--	--	--	--	--	--	--	hypothetical protein NCER_101605 [Nosema ceranae BRL01]
PB.1048.1	--	--	Molecular Function: nucleotidyltransferase activity (GO:0016779);;	--	--	[L]	Replication, recombination and repair	--	Poly(A) RNA polymerase protein 1 GN=TRF5 OS=Saccharomyces cerevisiae (strain ATCC 204508 / S288c) PE=1 SV=2	L	Replication, recombination and repair	hypothetical protein NCER_102582 [Nosema ceranae BRL01]
PB.1004.1	--	--	Biological Process: endonucleolytic cleavage in ITS1 to separate SSU-rRNA from 5.8S rRNA and LSU-rRNA from tricistronic rRNA transcript (SSU-rRNA, 5.8S rRNA, LSU-rRNA) (GO:0000447);; Biological Process: endonucleolytic cleavage to generate mature 5'-end of SSU-rRNA from (SSU-rRNA, 5.8S rRNA, LSU-rRNA) (GO:0000472);; Biological Process: endonucleolytic cleavage in 5'-ETS of tricistronic rRNA trans…	K14768|1.00471e-39|nce:NCER_100749|K14768 U3 small nucleolar RNA-associated protein 7 | (RefSeq) hypothetical protein	--	--	--	--	--	--	--	hypothetical protein NCER_100749 [Nosema ceranae BRL01]
PB.2006.1	--	--	--	--	--	--	--	--	--	--	--	e3 ubiquitin ligase subunit cullin [Nosema apis BRL 01]
PB.1864.2	[K]	Transcription	Molecular Function: GTP binding (GO:0005525);; Biological Process: Golgi organization (GO:0007030);; Biological Process: small GTPase mediated signal transduction (GO:0007264);; Cellular Component: membrane (GO:0016020);; Cellular Component: intracellular membrane-bounded organelle (GO:0043231);; Cellular Component: cytoplasmic part (GO:0044444);;	K07893|5.91818e-72|nce:NCER_100755|K07893 Ras-related protein Rab-6A | (RefSeq) hypothetical protein	--	[U]	Intracellular trafficking, secretion, and vesicular transport	Ras family;; Ras of Complex, Roc, domain of DAPkinase;; ADP-ribosylation factor family	GTP-binding protein YPT6 GN=YPT6 OS=Saccharomyces cerevisiae (strain ATCC 204508 / S288c) PE=1 SV=1	S	Function unknown	hypothetical protein NCER_100755 [Nosema ceranae BRL01]
PB.273.1	[K]	Transcription	Biological Process: double-strand break repair via break-induced replication (GO:0000727);; Cellular Component: nuclear chromosome, telomeric region (GO:0000784);; Molecular Function: DNA helicase activity (GO:0003678);; Molecular Function: chromatin binding (GO:0003682);; Molecular Function: DNA replication origin binding (GO:0003688);; Molecular Function: single-stranded DNA binding (GO:0003697…	K02209|3.39536e-128|nce:NCER_100964|K02209 DNA replication licensing factor MCM5 [EC:3.6.4.12] | (RefSeq) hypothetical protein	DNA replication (ko03030);Cell cycle - yeast (ko04111);Meiosis - yeast (ko04113)	[L]	Replication, recombination and repair	--	Minichromosome maintenance protein 5 GN=L9328.1 OS=Saccharomyces cerevisiae (strain ATCC 204508 / S288c) PE=1 SV=1	L	Replication, recombination and repair	hypothetical protein NCER_100964 [Nosema ceranae BRL01]
PB.1548.1	--	--	--	--	--	--	--	--	--	--	--	hypothetical protein NCER_101448 [Nosema ceranae BRL01]
PB.10.1	[T]	Signal transduction mechanisms	Biological Process: DNA replication checkpoint (GO:0000076);; Cellular Component: protein phosphatase type 1 complex (GO:0000164);; Cellular Component: condensed nuclear chromosome kinetochore (GO:0000778);; Cellular Component: nuclear chromatin (GO:0000790);; Biological Process: regulation of cell shape during vegetative growth phase (GO:0000903);; Cellular Component: mating projection base (GO:…	K06269|1.09014e-121|nce:NCER_100657|K06269 serine/threonine-protein phosphatase PP1 catalytic subunit [EC:3.1.3.16] | (RefSeq) hypothetical protein	mRNA surveillance pathway (ko03015);Meiosis - yeast (ko04113)	[TR]	--	--	Serine/threonine-protein phosphatase PP1-2 GN=GLC7 OS=Saccharomyces cerevisiae (strain ATCC 204508 / S288c) PE=1 SV=1	T	Signal transduction mechanisms	hypothetical protein NCER_100657 [Nosema ceranae BRL01]
PB.1410.1	--	--	--	--	--	--	--	--	--	--	--	hypothetical protein NCER_100728 [Nosema ceranae BRL01]
PB.2223.2	--	--	Molecular Function: alpha,alpha-trehalase activity (GO:0004555);; Biological Process: trehalose metabolic process (GO:0005991);;	K01194|2.06233e-19|nce:NCER_102598|K01194 alpha,alpha-trehalase [EC:3.2.1.28] | (RefSeq) hypothetical protein	Starch and sucrose metabolism (ko00500)	--	--	--	--	--	--	hypothetical protein NCER_102598 [Nosema ceranae BRL01]
PB.1939.1	--	--	--	--	--	--	--	--	--	--	--	hypothetical protein NCER_101806 [Nosema ceranae BRL01]
PB.751.9	--	--	Molecular Function: binding (GO:0005488);; Cellular Component: intracellular part (GO:0044424);;	K09485|0|nce:NCER_102035|K09485 heat shock protein 110kDa | (RefSeq) hypothetical protein	Protein processing in endoplasmic reticulum (ko04141)	[O]	Posttranslational modification, protein turnover, chaperones	Hsp70 protein;; MreB/Mbl protein	Heat shock protein homolog SSE1 GN=SSE1 OS=Encephalitozoon cuniculi (strain GB-M1) PE=1 SV=2	O	Posttranslational modification, protein turnover, chaperones	hypothetical protein NCER_102035 [Nosema ceranae BRL01]
PB.1566.2	--	--	Molecular Function: structural constituent of ribosome (GO:0003735);; Cellular Component: ribosome (GO:0005840);; Biological Process: translation (GO:0006412);;	K02995|7.87634e-27|nce:NCER_100772|K02995 small subunit ribosomal protein S8e | (RefSeq) hypothetical protein	Ribosome (ko03010)	[J]	Translation, ribosomal structure and biogenesis	--	--	J	Translation, ribosomal structure and biogenesis	hypothetical protein NCER_100772 [Nosema ceranae BRL01]
PB.1493.2	--	--	Molecular Function: organic cyclic compound binding (GO:0097159);; Molecular Function: heterocyclic compound binding (GO:1901363);;	--	--	[AJ]	--	--	RRM domain-containing protein ECU09_1470 GN=ECU09_1470 OS=Encephalitozoon cuniculi (strain GB-M1) PE=1 SV=2	S	Function unknown	polyadenylate binding protein [Nosema apis BRL 01]
PB.1190.5	--	--	--	--	--	--	--	--	--	--	--	hypothetical protein NCER_102271 [Nosema ceranae BRL01]
PB.1056.1	[P]	Inorganic ion transport and metabolism	Molecular Function: superoxide dismutase activity (GO:0004784);; Biological Process: removal of superoxide radicals (GO:0019430);; Molecular Function: metal ion binding (GO:0046872);; Biological Process: oxidation-reduction process (GO:0055114);;	K04564|3.27014e-131|nce:NCER_100641|K04564 superoxide dismutase, Fe-Mn family [EC:1.15.1.1] | (RefSeq) hypothetical protein	Peroxisome (ko04146)	[P]	Inorganic ion transport and metabolism	Iron/manganese superoxide dismutases, C-terminal domain	Superoxide dismutase [Mn], mitochondrial (Precursor) GN=sod2 OS=Schizosaccharomyces pombe (strain 972 / ATCC 24843) PE=1 SV=1	P	Inorganic ion transport and metabolism	hypothetical protein NCER_100641 [Nosema ceranae BRL01]
PB.1699.1	--	--	--	K12604|1.52889e-122|nce:NCER_100883|K12604 CCR4-NOT transcription complex subunit 1 | (RefSeq) hypothetical protein	RNA degradation (ko03018)	[K]	Transcription	--	--	K	Transcription	hypothetical protein NCER_100883 [Nosema ceranae BRL01]
PB.981.2	[L]	Replication, recombination and repair	Molecular Function: Rho guanyl-nucleotide exchange factor activity (GO:0005089);; Molecular Function: ATP binding (GO:0005524);; Biological Process: mismatch repair (GO:0006298);; Cellular Component: membrane (GO:0016020);; Molecular Function: mismatched DNA binding (GO:0030983);; Biological Process: regulation of Rho protein signal transduction (GO:0035023);; Biological Process: positive regulat…	--	--	[T]	Signal transduction mechanisms	MutS domain V	DNA mismatch repair protein msh-2 GN=msh-2 OS=Neurospora crassa (strain ATCC 24698 / 74-OR23-1A / CBS 708.71 / DSM PE=3 SV=1	T	Signal transduction mechanisms	hypothetical protein NCER_100599 [Nosema ceranae BRL01]
PB.751.4	--	--	Molecular Function: binding (GO:0005488);; Cellular Component: intracellular part (GO:0044424);;	K09485|0|nce:NCER_102035|K09485 heat shock protein 110kDa | (RefSeq) hypothetical protein	Protein processing in endoplasmic reticulum (ko04141)	[O]	Posttranslational modification, protein turnover, chaperones	Hsp70 protein;; MreB/Mbl protein	Heat shock protein homolog SSE1 GN=SSE1 OS=Encephalitozoon cuniculi (strain GB-M1) PE=1 SV=2	O	Posttranslational modification, protein turnover, chaperones	hypothetical protein NCER_102035 [Nosema ceranae BRL01]
PB.1229.2	--	--	--	--	--	--	--	--	--	--	--	hypothetical protein NCER_101281 [Nosema ceranae BRL01]
PB.535.1	[J]	Translation, ribosomal structure and biogenesis	Biological Process: tRNA N2-guanine methylation (GO:0002940);; Molecular Function: RNA binding (GO:0003723);; Molecular Function: tRNA (guanine-N2-)-methyltransferase activity (GO:0004809);; Cellular Component: nuclear inner membrane (GO:0005637);; Cellular Component: mitochondrion (GO:0005739);;	K00555|5.1726e-110|nce:NCER_101232|K00555 tRNA (guanine26-N2/guanine27-N2)-dimethyltransferase [EC:2.1.1.215 2.1.1.216] | (RefSeq) hypothetical protein	--	[J]	Translation, ribosomal structure and biogenesis	--	tRNA (guanine(26)-N(2))-dimethyltransferase GN=TRM1 OS=Encephalitozoon cuniculi (strain GB-M1) PE=1 SV=1	J	Translation, ribosomal structure and biogenesis	hypothetical protein NCER_101232 [Nosema ceranae BRL01]
PB.1700.4	--	--	--	--	--	--	--	--	--	--	--	hypothetical protein NCER_101162 [Nosema ceranae BRL01]
PB.2187.1	--	--	--	--	--	--	--	--	--	--	--	hypothetical protein NCER_102103 [Nosema ceranae BRL01]
PB.1386.1	--	--	--	--	--	--	--	--	--	K	Transcription	hypothetical protein NCER_101733 [Nosema ceranae BRL01]
PB.1624.3	--	--	Molecular Function: DNA binding (GO:0003677);; Molecular Function: ATP-dependent DNA helicase activity (GO:0004003);; Molecular Function: ATP binding (GO:0005524);; Biological Process: nucleobase-containing compound metabolic process (GO:0006139);; Biological Process: DNA duplex unwinding (GO:0032508);;	K11273|3.14449e-26|nce:NCER_101677|K11273 chromosome transmission fidelity protein 1 [EC:3.6.4.13] | (RefSeq) hypothetical protein	--	[L]	Replication, recombination and repair	--	--	--	--	hypothetical protein NCER_101677 [Nosema ceranae BRL01]
PB.2085.2	--	--	--	--	--	--	--	--	--	--	--	hypothetical protein NCER_102184 [Nosema ceranae BRL01]
PB.944.1	--	--	--	--	--	--	--	--	--	--	--	hypothetical protein NCER_100070 [Nosema ceranae BRL01]
PB.931.1	--	--	--	--	--	--	--	--	--	--	--	hypothetical protein NCER_100055 [Nosema ceranae BRL01]
PB.111.4	[J]	Translation, ribosomal structure and biogenesis	Molecular Function: structural constituent of ribosome (GO:0003735);; Cellular Component: ribosome (GO:0005840);; Biological Process: translation (GO:0006412);; Molecular Function: rRNA binding (GO:0019843);;	K02987|1.17566e-48|nce:NCER_101255|K02987 small subunit ribosomal protein S4e | (RefSeq) hypothetical protein	Ribosome (ko03010)	[J]	Translation, ribosomal structure and biogenesis	--	40S ribosomal protein S4 GN=RPS4 OS=Encephalitozoon cuniculi (strain GB-M1) PE=1 SV=1	J	Translation, ribosomal structure and biogenesis	hypothetical protein NCER_101255 [Nosema ceranae BRL01]
PB.614.1	--	--	Molecular Function: ubiquitin-protein transferase activity (GO:0004842);; Biological Process: protein ubiquitination (GO:0016567);; Molecular Function: ligase activity (GO:0016874);;	K10587|8.99681e-90|nce:NCER_101944|K10587 ubiquitin-protein ligase E3 A [EC:2.3.2.26] | (RefSeq) hypothetical protein	Ubiquitin mediated proteolysis (ko04120)	--	--	--	--	--	--	hypothetical protein NCER_101944 [Nosema ceranae BRL01]
PB.1234.1	--	--	Cellular Component: integral component of membrane (GO:0016021);; Biological Process: metal ion transport (GO:0030001);; Molecular Function: metal ion transmembrane transporter activity (GO:0046873);; Biological Process: transmembrane transport (GO:0055085);;	K14709|1.02189e-73|nce:NCER_101740|K14709 solute carrier family 39 (zinc transporter), member 1/2/3 | (RefSeq) hypothetical protein	--	[P]	Inorganic ion transport and metabolism	--	--	P	Inorganic ion transport and metabolism	hypothetical protein NCER_101740 [Nosema ceranae BRL01]
PB.1966.3	--	--	Cellular Component: integral component of membrane (GO:0016021);;	--	--	--	--	--	--	--	--	hypothetical protein NCER_102380 [Nosema ceranae BRL01]
PB.1153.3	--	--	Biological Process: regulation of cyclin-dependent protein serine/threonine kinase activity (GO:0000079);; Biological Process: G2/M transition of mitotic cell cycle (GO:0000086);; Biological Process: re-entry into mitotic cell cycle (GO:0000320);; Molecular Function: protein tyrosine kinase activity (GO:0004713);; Molecular Function: ATP binding (GO:0005524);; Cellular Component: nucleus (GO:0005…	--	--	[D]	Cell cycle control, cell division, chromosome partitioning	--	Mitosis inhibitor protein kinase SWE1 GN=SWE1 OS=Candida albicans (strain SC5314 / ATCC MYA-2876) PE=1 SV=1	T	Signal transduction mechanisms	hypothetical protein NCER_102315 [Nosema ceranae BRL01]
PB.1638.4	--	--	Biological Process: pseudouridine synthesis (GO:0001522);; Cellular Component: box H/ACA snoRNP complex (GO:0031429);; Biological Process: ribosome biogenesis (GO:0042254);;	K11128|7.4232e-45|nce:NCER_101177|K11128 H/ACA ribonucleoprotein complex subunit 1 | (RefSeq) hypothetical protein	Ribosome biogenesis in eukaryotes (ko03008)	[J]	Translation, ribosomal structure and biogenesis	Gar1/Naf1 RNA binding region	H/ACA ribonucleoprotein complex subunit 1 GN=GAR1 OS=Scheffersomyces stipitis (strain ATCC 58785 / CBS 6054 / NBRC 10063 / PE=3 SV=1	J	Translation, ribosomal structure and biogenesis	hypothetical protein NCER_101177 [Nosema ceranae BRL01]
PB.687.1	--	--	Cellular Component: integral component of membrane (GO:0016021);; Molecular Function: kinase activity (GO:0016301);; Biological Process: phosphorylation (GO:0016310);; Biological Process: transmembrane transport (GO:0055085);;	--	--	[M]	Cell wall/membrane/envelope biogenesis	Mechanosensitive ion channel	Uncharacterized MscS family protein C1183.11 OS=Schizosaccharomyces pombe (strain 972 / ATCC 24843) PE=1 SV=1	M	Cell wall/membrane/envelope biogenesis	hypothetical protein NCER_100349 [Nosema ceranae BRL01]
PB.1906.4	--	--	--	--	--	--	--	--	--	--	--	hypothetical protein NAPIS_ORF00715 [Nosema apis BRL 01]
PB.1029.1	--	--	--	--	--	--	--	--	--	--	--	hypothetical protein NCER_100900 [Nosema ceranae BRL01]
PB.556.2	--	--	Cellular Component: exosome (RNase complex) (GO:0000178);; Molecular Function: RNA binding (GO:0003723);; Molecular Function: exonuclease activity (GO:0004527);; Biological Process: ncRNA 3'-end processing (GO:0043628);; Biological Process: nuclear RNA surveillance (GO:0071027);; Biological Process: nucleic acid phosphodiester bond hydrolysis (GO:0090305);;	K03679|7.7029e-109|nce:NCER_101358|K03679 exosome complex component RRP4 | (RefSeq) hypothetical protein	RNA degradation (ko03018)	[A]	RNA processing and modification	KH domain	Exosome complex component rrp4 GN=rrp4 OS=Schizosaccharomyces pombe (strain 972 / ATCC 24843) PE=3 SV=1	J	Translation, ribosomal structure and biogenesis	hypothetical protein NCER_101358 [Nosema ceranae BRL01]
PB.1560.1	--	--	--	--	--	--	--	--	--	--	--	hypothetical protein NCER_100769 [Nosema ceranae BRL01]
PB.2239.3	[F]	Nucleotide transport and metabolism	Molecular Function: nucleoside diphosphate kinase activity (GO:0004550);; Cellular Component: mitochondrial inner membrane (GO:0005743);; Biological Process: nucleoside diphosphate phosphorylation (GO:0006165);; Biological Process: GTP biosynthetic process (GO:0006183);; Biological Process: UTP biosynthetic process (GO:0006228);; Biological Process: CTP biosynthetic process (GO:0006241);; Biologi…	K00940|2.41105e-32|nce:NCER_101309|K00940 nucleoside-diphosphate kinase [EC:2.7.4.6] | (RefSeq) hypothetical protein	Purine metabolism (ko00230);Pyrimidine metabolism (ko00240);Biosynthesis of antibiotics (ko01130)	[F]	Nucleotide transport and metabolism	--	Nucleoside diphosphate kinase GN=ndk1 OS=Schizosaccharomyces pombe (strain 972 / ATCC 24843) PE=3 SV=1	F	Nucleotide transport and metabolism	hypothetical protein NCER_101309 [Nosema ceranae BRL01]
PB.1302.1	[V]	Defense mechanisms	Molecular Function: ATP binding (GO:0005524);; Cellular Component: integral component of membrane (GO:0016021);; Molecular Function: ATPase activity, coupled to transmembrane movement of substances (GO:0042626);; Biological Process: transmembrane transport (GO:0055085);;	--	--	[U]	Intracellular trafficking, secretion, and vesicular transport	--	Iron-sulfur clusters transporter ATM1, mitochondrial (Precursor) GN=ATM1 OS=Yarrowia lipolytica (strain CLIB 122 / E 150) PE=3 SV=1	V	Defense mechanisms	hypothetical protein NCER_100627 [Nosema ceranae BRL01]
PB.1871.1	--	--	Molecular Function: microtubule motor activity (GO:0003777);; Molecular Function: ATP binding (GO:0005524);; Cellular Component: microtubule (GO:0005874);; Biological Process: microtubule-based movement (GO:0007018);; Molecular Function: microtubule binding (GO:0008017);;	--	--	--	--	--	--	--	--	hypothetical protein NCER_101479 [Nosema ceranae BRL01]
PB.751.12	--	--	Molecular Function: binding (GO:0005488);;	K09485|1.8142e-83|nce:NCER_102035|K09485 heat shock protein 110kDa | (RefSeq) hypothetical protein	Protein processing in endoplasmic reticulum (ko04141)	[O]	Posttranslational modification, protein turnover, chaperones	MreB/Mbl protein	Heat shock protein homolog SSE1 GN=SSE1 OS=Encephalitozoon cuniculi (strain GB-M1) PE=1 SV=2	O	Posttranslational modification, protein turnover, chaperones	hypothetical protein NCER_102035 [Nosema ceranae BRL01]
PB.828.1	--	--	Cellular Component: integral component of membrane (GO:0016021);;	--	--	--	--	--	--	S	Function unknown	hypothetical protein NCER_101433 [Nosema ceranae BRL01]
PB.149.1	--	--	Molecular Function: nucleic acid binding (GO:0003676);; Molecular Function: DNA-directed 5'-3' RNA polymerase activity (GO:0003899);; Cellular Component: nucleolus (GO:0005730);; Biological Process: transcription, DNA-templated (GO:0006351);; Molecular Function: zinc ion binding (GO:0008270);;	K03000|1.25835e-64|nce:NCER_100160|K03000 DNA-directed RNA polymerase I subunit RPA12 | (RefSeq) hypothetical protein	Purine metabolism (ko00230);Pyrimidine metabolism (ko00240);RNA polymerase (ko03020)	[K]	Transcription	--	DNA-directed RNA polymerase I subunit RPA12 GN=RPA12 OS=Saccharomyces cerevisiae (strain ATCC 204508 / S288c) PE=1 SV=1	K	Transcription	hypothetical protein NCER_100160 [Nosema ceranae BRL01]
PB.1963.1	--	--	Cellular Component: integral component of membrane (GO:0016021);;	--	--	--	--	--	--	--	--	hypothetical protein NCER_101273 [Nosema ceranae BRL01]
PB.1051.2	--	--	Molecular Function: monooxygenase activity (GO:0004497);; Biological Process: metabolic process (GO:0008152);; Cellular Component: intracellular part (GO:0044424);;	K06072|1.79202e-45|nce:NCER_102477|K06072 deoxyhypusine monooxygenase [EC:1.14.99.29] | (RefSeq) hypothetical protein	--	[R]	General function prediction only	--	Deoxyhypusine hydroxylase {ECO:0000255|HAMAP-Rule:MF_03101} GN=ECU06_1490 OS=Encephalitozoon cuniculi (strain GB-M1) PE=3 SV=1	C	Energy production and conversion	hypothetical protein NCER_102477 [Nosema ceranae BRL01]
PB.1325.1	--	--	Molecular Function: microfilament motor activity (GO:0000146);; Molecular Function: actin binding (GO:0003779);; Molecular Function: ATP binding (GO:0005524);; Cellular Component: nucleus (GO:0005634);; Cellular Component: actomyosin contractile ring (GO:0005826);; Cellular Component: myosin II complex (GO:0016460);; Molecular Function: calcium-dependent ATPase activity (GO:0030899);; Cellular Co…	K10352|7.90692e-92|nce:NCER_101653|K10352 myosin heavy chain | (RefSeq) hypothetical protein	--	[Z]	Cytoskeleton	--	Probable myosin heavy chain ECU04_1000 GN=ECU04_1000 OS=Encephalitozoon cuniculi (strain GB-M1) PE=1 SV=2	Z	Cytoskeleton	hypothetical protein NCER_101653 [Nosema ceranae BRL01]
PB.102.1	--	--	--	K02180|1.87822e-103|nce:NCER_100715|K02180 cell cycle arrest protein BUB3 | (RefSeq) hypothetical protein	Cell cycle - yeast (ko04111)	[D]	Cell cycle control, cell division, chromosome partitioning	--	--	S	Function unknown	hypothetical protein NCER_100715 [Nosema ceranae BRL01]
PB.1549.2	--	--	--	--	--	--	--	--	--	--	--	hypothetical protein NCER_101448 [Nosema ceranae BRL01]
PB.487.3	--	--	Molecular Function: protein tyrosine phosphatase activity (GO:0004725);; Biological Process: peptidyl-tyrosine dephosphorylation (GO:0035335);;	--	--	[T]	Signal transduction mechanisms	--	--	T	Signal transduction mechanisms	hypothetical protein NCER_100343 [Nosema ceranae BRL01]
PB.554.1	--	--	Molecular Function: nucleic acid binding (GO:0003676);; Molecular Function: helicase activity (GO:0004386);; Molecular Function: ATP binding (GO:0005524);; Cellular Component: cytosol (GO:0005829);; Cellular Component: Ski complex (GO:0055087);; Biological Process: nuclear-transcribed mRNA catabolic process, 3'-5' exonucleolytic nonsense-mediated decay (GO:0070478);; Biological Process: nuclear-t…	K12599|0|nce:NCER_101360|K12599 antiviral helicase SKI2 [EC:3.6.4.-] | (RefSeq) hypothetical protein	RNA degradation (ko03018)	[A]	RNA processing and modification	DSHCT (NUC185) domain	Antiviral helicase SKI2 GN=SKI2 OS=Saccharomyces cerevisiae (strain ATCC 204508 / S288c) PE=1 SV=2	L	Replication, recombination and repair	hypothetical protein NCER_101360 [Nosema ceranae BRL01]
PB.1929.1	--	--	--	--	--	--	--	--	--	--	--	hypothetical protein NCER_101330 [Nosema ceranae BRL01]
PB.1148.1	--	--	Biological Process: vesicle docking involved in exocytosis (GO:0006904);;	--	--	[U]	Intracellular trafficking, secretion, and vesicular transport	--	--	U	Intracellular trafficking, secretion, and vesicular transport	vacuolar protein sorting-associated protein [Nosema apis BRL 01]
PB.86.2	--	--	Cellular Component: integral component of membrane (GO:0016021);;	--	--	--	--	--	--	--	--	hypothetical protein NCER_100827 [Nosema ceranae BRL01]
PB.1726.4	--	--	--	--	--	--	--	--	--	--	--	hypothetical protein NCER_102671 [Nosema ceranae BRL01]
PB.812.5	[J]	Translation, ribosomal structure and biogenesis	Molecular Function: structural constituent of ribosome (GO:0003735);; Cellular Component: ribosome (GO:0005840);; Biological Process: translation (GO:0006412);; Biological Process: ribosome biogenesis (GO:0042254);;	K02962|6.1715e-77|nce:NCER_102204|K02962 small subunit ribosomal protein S17e | (RefSeq) hypothetical protein	Ribosome (ko03010)	[J]	Translation, ribosomal structure and biogenesis	--	40S ribosomal protein S17 GN=RPS17 OS=Encephalitozoon cuniculi (strain GB-M1) PE=1 SV=1	J	Translation, ribosomal structure and biogenesis	hypothetical protein NCER_102204 [Nosema ceranae BRL01]
PB.131.2	[L]	Replication, recombination and repair	Molecular Function: nucleic acid binding (GO:0003676);; Molecular Function: helicase activity (GO:0004386);; Molecular Function: ATP binding (GO:0005524);; Biological Process: RNA metabolic process (GO:0016070);; Biological Process: ribosome biogenesis (GO:0042254);; Cellular Component: intracellular part (GO:0044424);;	K12823|0|nce:NCER_100895|K12823 ATP-dependent RNA helicase DDX5/DBP2 [EC:3.6.4.13] | (RefSeq) hypothetical protein	Spliceosome (ko03040)	[A]	RNA processing and modification	DEAD/DEAH box helicase;; Type III restriction enzyme, res subunit;; Helicase conserved C-terminal domain	ATP-dependent RNA helicase DBP2 GN=DBP2 OS=Encephalitozoon cuniculi (strain GB-M1) PE=3 SV=1	L	Replication, recombination and repair	hypothetical protein NCER_100895 [Nosema ceranae BRL01]
