# Supplementary material for: Full-Length Transcriptome Construction and Systematic Characterization of Virulence Factor-Associated Isoforms in Vairimorpha (Nosema) Ceranae
Source: Genes (Basel). 2024 Aug 23;15(9):1111. doi: 10.3390/genes15091111 (PMC11431495; doi:10.3390/genes15091111)
Supplement: Supplementary file 1 [file genes-15-01111-s001.zip › Table S2.xlsx]

## Sheet: Sheet1
LncRNA ID	Locus
PB.898.1	NW_020169310.1:24405-25213
PB.32.2	NW_020169296.1:51693-52345
PB.344.2	NW_020169299.1:138085-138803
PB.2086.1	NW_020169452.1:4954-5859
PB.1738.2	NW_020169352.1:20769-21505
PB.1584.2	NW_020169340.1:33154-34374
PB.1657.1	NW_020169346.1:23114-23586
PB.2167.4	NW_020169554.1:202-1473
PB.1161.5	NW_020169319.1:31755-32351
PB.1966.1	NW_020169393.1:8976-9843
PB.758.2	NW_020169306.1:56167-56631
PB.2104.1	NW_020169480.1:3309-3567
PB.312.1	NW_020169299.1:81370-81815
PB.642.2	NW_020169303.1:91927-92514
PB.1153.2	NW_020169319.1:24361-24592
PB.2167.2	NW_020169554.1:149-1475
PB.2167.6	NW_020169554.1:276-1475
PB.2090.1	NW_020169456.1:591-918
PB.2161.1	NW_020169551.1:1134-1881
PB.1179.1	NW_020169320.1:16920-17287
PB.1656.4	NW_020169346.1:25775-26139
PB.1048.1	NW_020169315.1:45453-46580
PB.1844.1	NW_020169364.1:19435-19769
PB.1297.1	NW_020169326.1:12139-13378
PB.86.1	NW_020169296.1:177300-180337
PB.2167.1	NW_020169554.1:12-1475
PB.2167.3	NW_020169554.1:149-1475
PB.1547.1	NW_020169339.1:2018-2355
PB.861.1	NW_020169309.1:30618-31817
