# Supplementary material for: Full-Length Transcriptome Construction and Systematic Characterization of Virulence Factor-Associated Isoforms in Vairimorpha (Nosema) Ceranae
Source: Genes (Basel). 2024 Aug 23;15(9):1111. doi: 10.3390/genes15091111 (PMC11431495; doi:10.3390/genes15091111)
Supplement: Supplementary file 1 [file genes-15-01111-s001.zip › Table S3.xlsx]

## Sheet: Sheet1
#GeneID	Locus	Strand	Site	OriginalSite	OptimizeSite
gene-AAJ76_3600024363	NW_020169331.1:24363-25655	+	3'	25376	25655
gene-AAJ76_1100030560	NW_020169306.1:30560-32315	+	3'	31945	32315
gene-AAJ76_1900029507	NW_020169314.1:29503-30905	+	3'	30883	30905
gene-AAJ76_1180002683	NW_020169413.1:1478-3041	-	3'	2683	3041
gene-AAJ76_2200042944	NW_020169317.1:42944-44008	+	3'	43930	44008
gene-AAJ76_1100054231	NW_020169306.1:54231-55342	+	3'	54851	55342
gene-AAJ76_200036678	NW_020169297.1:35879-36711	-	3'	36706	36711
gene-AAJ76_100042163	NW_020169296.1:41211-42484	-	3'	42163	42484
gene-AAJ76_2800024761	NW_020169323.1:24761-25922	+	3'	25651	25922
gene-AAJ76_3000016133	NW_020169325.1:16133-16992	+	3'	16750	16992
gene-AAJ76_1200036711	NW_020169307.1:36711-38389	+	3'	38150	38389
gene-AAJ76_4600013698	NW_020169341.1:13357-13999	-	3'	13698	13999
gene-AAJ76_1600024122	NW_020169311.1:24122-24888	+	3'	24850	24888
gene-AAJ76_300068025	NW_020169298.1:68025-69295	+	3'	68459	69295
gene-AAJ76_10003323	NW_020169296.1:3318-4584	+	3'	4561	4584
gene-AAJ76_200080695	NW_020169297.1:80695-81678	+	3'	81660	81678
gene-AAJ76_780001401	NW_020169373.1:1401-2912	+	3'	2795	2912
gene-AAJ76_500070184	NW_020169300.1:69738-70293	-	3'	70184	70293
gene-AAJ76_1300013871	NW_020169308.1:13837-15155	+	3'	14230	15155
gene-AAJ76_1500024698	NW_020169310.1:24369-25213	-	3'	24698	25213
gene-AAJ76_600091183	NW_020169301.1:91183-92049	+	3'	91893	92049
gene-AAJ76_750004818	NW_020169371.1:4210-4962	-	3'	4818	4962
gene-AAJ76_1000120998	NW_020169296.1:120998-122027	+	3'	121825	122027
gene-AAJ76_200060895	NW_020169297.1:60888-62503	+	3'	62481	62503
gene-AAJ76_6000102835	NW_020169301.1:102835-105224	+	3'	103371	105224
gene-AAJ76_2400016425	NW_020169319.1:15280-16438	-	3'	16425	16438
gene-AAJ76_279000563	NW_020169574.1:1-737	-	3'	563	737
gene-AAJ76_2160003	NW_020169511.1:1-397	+	3'	191	397
gene-AAJ76_3600011248	NW_020169331.1:11033-11351	-	3'	11248	11351
gene-AAJ76_600084094	NW_020169301.1:84094-86448	+	3'	85032	86448
gene-AAJ76_5000109749	NW_020169300.1:109749-110449	+	3'	110438	110449
gene-AAJ76_1120003	NW_020169407.1:1-225	+	3'	146	225
gene-AAJ76_800017393	NW_020169303.1:17393-19011	+	3'	18736	19011
gene-AAJ76_2600025454	NW_020169321.1:25005-25680	-	3'	25454	25680
gene-AAJ76_1200007387	NW_020169415.1:7383-8796	+	3'	8781	8796
gene-AAJ76_1170002375	NW_020169412.1:336-2376	-	3'	2375	2376
gene-AAJ76_1700041232	NW_020169312.1:41232-44397	+	3'	43343	44397
gene-AAJ76_100046636	NW_020169296.1:45548-46854	-	3'	46636	46854
gene-AAJ76_3400020182	NW_020169329.1:18647-20504	-	3'	20182	20504
gene-AAJ76_600077747	NW_020169301.1:77747-78545	+	3'	78379	78545
gene-AAJ76_700089886	NW_020169302.1:89886-91116	+	3'	90542	91116
gene-AAJ76_2980003	NW_020169593.1:1-524	+	3'	410	524
gene-AAJ76_300096272	NW_020169298.1:95817-96278	-	3'	96272	96278
gene-AAJ76_200086792	NW_020169297.1:84624-86797	-	3'	86792	86797
gene-AAJ76_5500018730	NW_020169350.1:18730-21534	+	3'	21339	21534
gene-AAJ76_1500068578	NW_020169310.1:68578-70153	+	3'	69441	70153
gene-AAJ76_680004773	NW_020169363.1:4773-7839	+	3'	5366	7839
gene-AAJ76_4300012768	NW_020169338.1:12768-13543	+	3'	13475	13543
gene-AAJ76_172000593	NW_020169467.1:593-1395	+	3'	958	1395
gene-AAJ76_87000703	NW_020169382.1:407-777	-	3'	703	777
gene-AAJ76_3100020143	NW_020169326.1:20143-23371	+	3'	22713	23371
gene-AAJ76_3700039815	NW_020169332.1:39477-39995	-	3'	39815	39995
gene-AAJ76_1100066671	NW_020169306.1:66670-67084	+	3'	67069	67084
gene-AAJ76_4200030130	NW_020169337.1:30130-30745	+	3'	30585	30745
gene-AAJ76_2200025924	NW_020169317.1:25924-26382	+	3'	26262	26382
gene-AAJ76_4100013164	NW_020169336.1:13164-16071	+	3'	14933	16071
gene-AAJ76_1500059763	NW_020169310.1:53203-59765	-	3'	59763	59765
gene-AAJ76_360004593	NW_020169331.1:4384-4700	-	3'	4593	4700
gene-AAJ76_600076796	NW_020169301.1:76317-76872	-	3'	76796	76872
gene-AAJ76_5100012267	NW_020169346.1:12267-12990	+	3'	12686	12990
gene-AAJ76_900002364	NW_020169384.1:2364-4011	+	3'	3518	4011
gene-AAJ76_750004961	NW_020169371.1:4961-7094	+	3'	6376	7094
gene-AAJ76_8100013353	NW_020169376.1:13353-16299	+	3'	14078	16299
gene-AAJ76_400009335	NW_020169335.1:9335-13180	+	3'	12643	13180
gene-AAJ76_1900044611	NW_020169314.1:44611-46297	+	3'	45894	46297
gene-AAJ76_2400032169	NW_020169319.1:31755-32581	+	3'	32564	32581
gene-AAJ76_2180002992	NW_020169513.1:2992-3560	+	3'	3159	3560
gene-AAJ76_1000059621	NW_020169305.1:58584-59869	-	3'	59621	59869
gene-AAJ76_4200014473	NW_020169337.1:14473-15511	+	3'	15135	15511
gene-AAJ76_400005849	NW_020169335.1:5849-7532	+	3'	7168	7532
gene-AAJ76_310003982	NW_020169326.1:3982-5938	+	3'	5667	5938
gene-AAJ76_600094005	NW_020169301.1:94000-94301	+	3'	94292	94301
gene-AAJ76_4900018041	NW_020169344.1:15859-18152	-	3'	18041	18152
gene-AAJ76_870001341	NW_020169382.1:367-1346	-	3'	1341	1346
gene-AAJ76_840003844	NW_020169379.1:3844-4547	+	3'	4275	4547
gene-AAJ76_400081465	NW_020169299.1:79816-81815	-	3'	81465	81815
gene-AAJ76_170001732	NW_020169312.1:1732-2483	+	3'	1893	2483
gene-AAJ76_400000206	NW_020169695.1:206-1291	+	3'	808	1291
gene-AAJ76_5300015928	NW_020169348.1:15928-16988	+	3'	16350	16988
gene-AAJ76_280006733	NW_020169323.1:6128-6871	-	3'	6733	6871
gene-AAJ76_560004060	NW_020169351.1:4060-6115	+	3'	5583	6115
gene-AAJ76_1000144988	NW_020169296.1:143831-146384	-	3'	144988	146384
gene-AAJ76_1530001771	NW_020169448.1:1538-1843	-	3'	1771	1843
gene-AAJ76_1400031811	NW_020169309.1:30618-31817	-	3'	31811	31817
gene-AAJ76_970005584	NW_020169392.1:5584-7639	+	3'	7458	7639
gene-AAJ76_2750002	NW_020169570.1:1-1282	+	3'	1162	1282
gene-AAJ76_4000138801	NW_020169299.1:138085-138803	-	3'	138801	138803
gene-AAJ76_1200040257	NW_020169307.1:40257-41517	+	3'	40892	41517
gene-AAJ76_2300029482	NW_020169318.1:29482-30740	+	3'	30636	30740
gene-AAJ76_1120001085	NW_020169407.1:927-1739	-	3'	1085	1739
gene-AAJ76_70005168	NW_020169302.1:4842-5318	-	3'	5168	5318
gene-AAJ76_4500023605	NW_020169340.1:22164-23609	-	3'	23605	23609
gene-AAJ76_4200024449	NW_020169337.1:24278-25458	+	3'	25369	25458
gene-AAJ76_600056886	NW_020169301.1:55978-58437	-	3'	56886	58437
gene-AAJ76_2200044098	NW_020169317.1:44098-44685	+	3'	44550	44685
gene-AAJ76_3300037013	NW_020169328.1:37013-37582	+	3'	37570	37582
gene-AAJ76_440003756	NW_020169339.1:2431-3976	-	3'	3756	3976
gene-AAJ76_500092411	NW_020169300.1:91266-92414	-	3'	92411	92414
gene-AAJ76_2100042560	NW_020169316.1:42273-42742	-	3'	42560	42742
gene-AAJ76_210002401	NW_020169316.1:349-2405	-	3'	2401	2405
gene-AAJ76_3100017368	NW_020169326.1:17368-19361	+	3'	19086	19361
gene-AAJ76_1260005835	NW_020169421.1:5835-7046	+	3'	6578	7046
gene-AAJ76_2370003	NW_020169532.1:1-1080	+	3'	692	1080
gene-AAJ76_1000165053	NW_020169296.1:164577-166664	+	3'	166096	166664
gene-AAJ76_210003439	NW_020169316.1:3438-4106	+	3'	4092	4106
gene-AAJ76_2700031234	NW_020169322.1:30743-31490	-	3'	31234	31490
gene-AAJ76_3000150672	NW_020169298.1:148621-150673	-	3'	150672	150673
gene-AAJ76_4400031148	NW_020169339.1:30738-31279	-	3'	31148	31279
gene-AAJ76_550005697	NW_020169350.1:4155-5705	-	3'	5697	5705
gene-AAJ76_1260007073	NW_020169421.1:6807-8706	+	3'	8695	8706
gene-AAJ76_700067847	NW_020169302.1:67847-71366	+	3'	70834	71366
gene-AAJ76_1950002	NW_020169490.1:1-725	+	3'	286	725
gene-AAJ76_5100015651	NW_020169346.1:13954-15769	-	3'	15651	15769
gene-AAJ76_1000161893	NW_020169296.1:161893-165016	+	3'	163593	165016
gene-AAJ76_110003188	NW_020169306.1:3188-3534	+	3'	3325	3534
gene-AAJ76_300077627	NW_020169298.1:77623-78960	+	3'	78946	78960
gene-AAJ76_8100016642	NW_020169376.1:15598-16987	+	3'	16971	16987
gene-AAJ76_1200021278	NW_020169307.1:19247-21283	-	3'	21278	21283
gene-AAJ76_1100044618	NW_020169306.1:42633-44621	-	3'	44618	44621
gene-AAJ76_4400021997	NW_020169339.1:21997-22702	+	3'	22638	22702
gene-AAJ76_1260001726	NW_020169421.1:1726-3700	+	3'	3381	3700
gene-AAJ76_600062268	NW_020169301.1:62268-64394	+	3'	64253	64394
gene-AAJ76_1600048343	NW_020169311.1:48173-48931	-	3'	48343	48931
gene-AAJ76_1700031022	NW_020169312.1:31022-31799	+	3'	31546	31799
gene-AAJ76_4000102274	NW_020169299.1:102274-103524	+	3'	103497	103524
gene-AAJ76_960001380	NW_020169391.1:1380-1708	+	3'	1550	1708
gene-AAJ76_500004284	NW_020169345.1:4284-6119	+	3'	5525	6119
gene-AAJ76_1600030566	NW_020169311.1:30566-33434	+	3'	32995	33434
gene-AAJ76_1260003553	NW_020169421.1:3553-4142	+	3'	3999	4142
gene-AAJ76_1400041867	NW_020169309.1:41379-42098	-	3'	41867	42098
gene-AAJ76_2000033894	NW_020169315.1:33179-35239	+	3'	34847	35239
gene-AAJ76_3100012421	NW_020169326.1:12419-13596	+	3'	13578	13596
gene-AAJ76_3000166168	NW_020169298.1:166168-166905	+	3'	166401	166905
gene-AAJ76_20009031	NW_020169297.1:7814-9717	-	3'	9031	9717
gene-AAJ76_600079783	NW_020169301.1:79783-81065	+	3'	80586	81065
gene-AAJ76_800027588	NW_020169303.1:26663-27588	-	5'	26860	26663
gene-AAJ76_1900029507	NW_020169314.1:29503-30905	+	5'	29507	29503
gene-AAJ76_200036678	NW_020169297.1:35879-36711	-	5'	35890	35879
gene-AAJ76_100042163	NW_020169296.1:41211-42484	-	5'	41228	41211
gene-AAJ76_580008628	NW_020169353.1:7727-8628	-	5'	8332	7727
gene-AAJ76_1000156805	NW_020169296.1:153496-156805	-	5'	154721	153496
gene-AAJ76_3700016580	NW_020169332.1:15901-16580	-	5'	15984	15901
gene-AAJ76_4500017931	NW_020169340.1:17195-17931	-	5'	17212	17195
gene-AAJ76_500018283	NW_020169300.1:17469-18283	-	5'	17633	17469
gene-AAJ76_10003323	NW_020169296.1:3318-4584	+	5'	3323	3318
gene-AAJ76_1020009545	NW_020169397.1:9284-9545	-	5'	9414	9284
gene-AAJ76_1300013871	NW_020169308.1:13837-15155	+	5'	13843	13837
gene-AAJ76_2800015122	NW_020169323.1:13735-15122	-	5'	13968	13735
gene-AAJ76_4100011717	NW_020169336.1:11541-12475	+	5'	11717	11541
gene-AAJ76_200060895	NW_020169297.1:60888-62503	+	5'	60895	60888
gene-AAJ76_2100035271	NW_020169316.1:30440-35271	-	5'	30454	30440
gene-AAJ76_700014852	NW_020169302.1:13686-14852	-	5'	14388	13686
gene-AAJ76_3600033629	NW_020169331.1:33026-33629	-	5'	33036	33026
gene-AAJ76_1200075250	NW_020169307.1:73803-75250	-	5'	73814	73803
gene-AAJ76_900040770	NW_020169304.1:40482-41027	+	5'	40770	40482
gene-AAJ76_4500034718	NW_020169340.1:33154-34718	-	5'	33168	33154
gene-AAJ76_200068052	NW_020169297.1:67836-68492	+	5'	68052	67836
gene-AAJ76_3000124483	NW_020169298.1:121779-124483	-	5'	122027	121779
gene-AAJ76_1300034753	NW_020169308.1:33199-34702	-	5'	33230	33199
gene-AAJ76_1200007387	NW_020169415.1:7383-8796	+	5'	7387	7383
gene-AAJ76_2800017160	NW_020169323.1:15386-17160	-	5'	15595	15386
gene-AAJ76_2000177275	NW_020169297.1:176042-177275	-	5'	176358	176042
gene-AAJ76_600029142	NW_020169301.1:27687-29142	-	5'	27943	27687
gene-AAJ76_3000126787	NW_020169298.1:125770-126787	-	5'	126038	125770
gene-AAJ76_900077755	NW_020169304.1:76630-77755	-	5'	76856	76630
gene-AAJ76_4200016951	NW_020169337.1:13887-16951	-	5'	15737	13887
gene-AAJ76_3700033649	NW_020169332.1:32678-33649	-	5'	32897	32678
gene-AAJ76_2600026899	NW_020169321.1:26891-27939	+	5'	26899	26891
gene-AAJ76_1000038323	NW_020169305.1:37590-38323	-	5'	37616	37590
gene-AAJ76_2400017973	NW_020169319.1:17359-19217	+	5'	17973	17359
gene-AAJ76_1000164617	NW_020169296.1:163017-164617	-	5'	163601	163017
gene-AAJ76_1200005801	NW_020169415.1:5045-5801	-	5'	5229	5045
gene-AAJ76_1300056077	NW_020169308.1:56074-58197	+	5'	56077	56074
gene-AAJ76_800051086	NW_020169303.1:50904-53407	+	5'	51086	50904
gene-AAJ76_300096272	NW_020169298.1:95817-96278	-	5'	95835	95817
gene-AAJ76_2800043203	NW_020169323.1:42949-43742	+	5'	43203	42949
gene-AAJ76_1700015484	NW_020169312.1:14149-15484	-	5'	15341	14149
gene-AAJ76_1100066671	NW_020169306.1:66670-67084	+	5'	66671	66670
gene-AAJ76_1370001155	NW_020169432.1:813-2327	+	5'	1155	813
gene-AAJ76_400099637	NW_020169299.1:98850-99637	-	5'	98981	98850
gene-AAJ76_800087493	NW_020169303.1:87231-88347	+	5'	87493	87231
gene-AAJ76_2400032169	NW_020169319.1:31755-32581	+	5'	32169	31755
gene-AAJ76_900081991	NW_020169304.1:81558-81991	-	5'	81569	81558
gene-AAJ76_600094005	NW_020169301.1:94000-94301	+	5'	94005	94000
gene-AAJ76_500025867	NW_020169300.1:25060-25867	-	5'	25295	25060
gene-AAJ76_1100054191	NW_020169306.1:53972-54191	-	5'	54021	53972
gene-AAJ76_4900018041	NW_020169344.1:15859-18152	-	5'	15873	15859
gene-AAJ76_1200039265	NW_020169307.1:38454-39265	-	5'	38615	38454
gene-AAJ76_4400033658	NW_020169339.1:31218-33658	-	5'	31778	31218
gene-AAJ76_870001341	NW_020169382.1:367-1346	-	5'	958	367
gene-AAJ76_4200013363	NW_020169337.1:10993-13363	-	5'	13091	10993
gene-AAJ76_1400039968	NW_020169309.1:39794-40453	+	5'	39968	39794
gene-AAJ76_2600047294	NW_020169321.1:46159-47294	-	5'	46341	46159
gene-AAJ76_1400031811	NW_020169309.1:30618-31817	-	5'	30630	30618
gene-AAJ76_630003653	NW_020169358.1:3649-4603	+	5'	3653	3649
gene-AAJ76_8000110534	NW_020169303.1:110113-110872	+	5'	110534	110113
gene-AAJ76_450001236	NW_020169340.1:102-1236	-	5'	592	102
gene-AAJ76_4000138801	NW_020169299.1:138085-138803	-	5'	138103	138085
gene-AAJ76_500071773	NW_020169300.1:71510-71773	-	5'	71525	71510
gene-AAJ76_2000168093	NW_020169297.1:167917-168833	+	5'	168093	167917
gene-AAJ76_4500023605	NW_020169340.1:22164-23609	-	5'	22175	22164
gene-AAJ76_4200024449	NW_020169337.1:24278-25458	+	5'	24449	24278
gene-AAJ76_7300015077	NW_020169368.1:13887-15077	-	5'	14010	13887
gene-AAJ76_500092411	NW_020169300.1:91266-92414	-	5'	91284	91266
gene-AAJ76_780007344	NW_020169373.1:7181-8747	+	5'	7344	7181
gene-AAJ76_460008950	NW_020169341.1:8319-8950	-	5'	8825	8319
gene-AAJ76_210002401	NW_020169316.1:349-2405	-	5'	365	349
gene-AAJ76_900065286	NW_020169304.1:63180-65286	-	5'	63385	63180
gene-AAJ76_1000042440	NW_020169305.1:41878-42440	-	5'	41961	41878
gene-AAJ76_1000166313	NW_020169296.1:165049-166313	-	5'	166119	165049
gene-AAJ76_4900033021	NW_020169344.1:32793-33022	-	5'	32887	32793
gene-AAJ76_1000165053	NW_020169296.1:164577-166664	+	5'	165053	164577
gene-AAJ76_210003439	NW_020169316.1:3438-4106	+	5'	3439	3438
gene-AAJ76_8000115509	NW_020169303.1:113518-115509	-	5'	114514	113518
gene-AAJ76_1000055656	NW_020169305.1:53195-55656	-	5'	53209	53195
gene-AAJ76_3300019330	NW_020169328.1:18686-19330	-	5'	18872	18686
gene-AAJ76_350005598	NW_020169330.1:4782-5598	-	5'	4891	4782
gene-AAJ76_3000150672	NW_020169298.1:148621-150673	-	5'	148639	148621
gene-AAJ76_2100014878	NW_020169316.1:13791-15804	+	5'	14878	13791
gene-AAJ76_170002915	NW_020169312.1:1894-3157	+	5'	2915	1894
gene-AAJ76_400035759	NW_020169299.1:32695-35759	-	5'	32967	32695
gene-AAJ76_550005697	NW_020169350.1:4155-5705	-	5'	4177	4155
gene-AAJ76_3800019298	NW_020169333.1:18589-19298	-	5'	18798	18589
gene-AAJ76_1260007073	NW_020169421.1:6807-8706	+	5'	7073	6807
gene-AAJ76_2370001964	NW_020169532.1:1298-1964	-	5'	1830	1298
gene-AAJ76_800022293	NW_020169303.1:21142-22293	-	5'	21232	21142
gene-AAJ76_7000115561	NW_020169302.1:115314-117246	+	5'	115561	115314
gene-AAJ76_2600044091	NW_020169321.1:44002-44285	+	5'	44091	44002
gene-AAJ76_650009288	NW_020169360.1:8999-10082	+	5'	9288	8999
gene-AAJ76_230005582	NW_020169318.1:5266-5582	-	5'	5316	5266
gene-AAJ76_300077627	NW_020169298.1:77623-78960	+	5'	77627	77623
gene-AAJ76_8100016642	NW_020169376.1:15598-16987	+	5'	16642	15598
gene-AAJ76_3700041073	NW_020169332.1:39928-41073	-	5'	40459	39928
gene-AAJ76_1110002494	NW_020169406.1:2144-2494	-	5'	2225	2144
gene-AAJ76_500031203	NW_020169300.1:29549-31203	-	5'	29791	29549
gene-AAJ76_1200021278	NW_020169307.1:19247-21283	-	5'	19278	19247
gene-AAJ76_4550001006	NW_020169749.1:12-1007	-	5'	722	12
gene-AAJ76_1020002732	NW_020169397.1:2629-3592	+	5'	2732	2629
gene-AAJ76_4900030401	NW_020169344.1:29846-30401	-	5'	30042	29846
gene-AAJ76_700088893	NW_020169302.1:85640-88893	-	5'	86287	85640
gene-AAJ76_1000124730	NW_020169296.1:123478-126559	+	5'	124730	123478
gene-AAJ76_3900023405	NW_020169334.1:23230-24013	+	5'	23405	23230
gene-AAJ76_4000141427	NW_020169299.1:140064-141427	-	5'	140561	140064
gene-AAJ76_4000037141	NW_020169335.1:37120-37512	+	5'	37141	37120
gene-AAJ76_3930001188	NW_020169688.1:1006-1323	+	5'	1188	1006
gene-AAJ76_1000180337	NW_020169296.1:177300-180337	-	5'	178910	177300
gene-AAJ76_1180005488	NW_020169413.1:3519-5488	-	5'	3797	3519
gene-AAJ76_4900022511	NW_020169344.1:22428-24313	+	5'	22511	22428
gene-AAJ76_2000033894	NW_020169315.1:33179-35239	+	5'	33894	33179
gene-AAJ76_3100012421	NW_020169326.1:12419-13596	+	5'	12421	12419
gene-AAJ76_500085842	NW_020169300.1:85413-86405	+	5'	85842	85413
gene-AAJ76_100042583	NW_020169296.1:42279-43056	+	5'	42583	42279
gene-AAJ76_1400013838	NW_020169309.1:12559-13838	-	5'	12615	12559
gene-AAJ76_5100025326	NW_020169346.1:23114-25326	-	5'	23548	23114
